# Supplementary material for: Fancd2 in vivo interaction network reveals a non-canonical role in mitochondrial function
Source: Sci Rep. 2017 Apr 5;7:45626. doi: 10.1038/srep45626 (PMC5381226; doi:10.1038/srep45626)
Supplement: Supplementary Table 1 [file srep45626-s2.xls]

## Sheet: ES
Unique	Total	reference	Gene Symbol	Avg. Precursor Intensity	AVG
47	82	FACD2_MOUSE	Fancd2	912000	3.334
20	21	FLNA_MOUSE	Flna	191000	3.1543
19	27	HSP7C_MOUSE	Hspa8	282000	3.655
16	21	HS90B_MOUSE	Hsp90ab1	287000	3.3289
14	17	TBB2A_MOUSE	Tubb2a	395000	3.9066
14	14	MYH9_MOUSE	Myh9	205000	3.1075
13	14	ACTA_MOUSE	Acta2	266000	2.9014
10	24	TBA1A_MOUSE	Tuba1a	235000	3.2832
10	13	GRP78_MOUSE	Hspa5	189000	3.4321
9	10	EF1A1_MOUSE	Eef1a1	331000	3.1946
9	10	LMNB1_MOUSE	Lmnb1	195000	2.9473
9	9	A2M_MOUSE	A2m	261000	3.0431
8	10	ALBU_MOUSE	Alb	187000	3.1168
8	9	HNRPM_MOUSE	Hnrnpm	206000	2.807
7	7	HS90A_MOUSE	Hsp90aa1	287000	3.6216
7	7	MCM3_MOUSE	Mcm3	164000	3.5335
7	7	CKAP4_MOUSE	Ckap4	155000	3.109
6	6	CH60_MOUSE	Hspd1	200000	3.3176
6	6	MUG1_MOUSE	Mug1	232000	2.8539
5	19	IGH1M_MOUSE	Ighg1	495000	3.1359
5	5	CO3_MOUSE	C3	182000	3.5214
5	5	GRP75_MOUSE	Hspa9	159000	3.2214
5	5	MSH2_MOUSE	Msh2	121000	2.8834
5	5	ASSY_MOUSE	Ass1	179000	2.8046
5	5	ATAD3_MOUSE	Atad3	177000	2.597
5	5	B2RQC6_MOUSE	Cad	151000	2.5323
4	8	TBB3_MOUSE	Tubb3	284000	3.895
4	6	IGHM_MOUSE	Igh-6	204000	3.4983
4	6	FIBG_MOUSE	Fgg	164000	3.4458
4	5	ACTB_MOUSE	Actb	253000	3.8933
4	4	AT1A1_MOUSE	Atp1a1	185000	4.0819
4	4	RL40_MOUSE	Uba52	235000	3.4226
4	4	AT2A2_MOUSE	Atp2a2	188000	3.3444
4	4	ATPA_MOUSE	Atp5a1	150000	3.1183
4	4	PPM1A_MOUSE	Ppm1a	160000	2.3851
3	6	TBB1_MOUSE	Tubb1	401000	3.5239
3	4	TBB4A_MOUSE	Tubb4a	332000	3.726
3	4	ATPB_MOUSE	Atp5b	128000	3.2322
3	4	IF4A1_MOUSE	Eif4a1	152000	2.9457
3	3	FACR1_MOUSE	Far1	242000	4.4097
3	3	TRAP1_MOUSE	Trap1	340000	4.2482
3	3	TBB6_MOUSE	Tubb6	151000	3.7749
3	3	LBR_MOUSE	Lbr	175000	3.7136
3	3	ODBA_MOUSE	Bckdha	127000	3.6628
3	3	HSP72_MOUSE	Hspa2	196000	3.271
3	3	CMC2_MOUSE	Slc25a13	149000	3.0216
3	3	YMEL1_MOUSE	Yme1l1	230000	2.9383
3	3	SETX_MOUSE	Setx	174000	2.8919
3	3	LMNA_MOUSE	Lmna	167000	2.8157
3	3	PRS8_MOUSE	Psmc5	255000	2.7828
3	3	EFTU_MOUSE	Tufm	184000	2.2986
3	3	DDB1_MOUSE	Ddb1	187000	2.1202
2	3	HAT1_MOUSE	Hat1	245000	4.3564
2	3	ADT2_MOUSE	Slc25a5	131000	2.8065
2	2	G3P_MOUSE	Gapdh	184000	3.7892
2	2	PRS7_MOUSE	Psmc2	156000	3.7757
2	2	SERA_MOUSE	Phgdh	210000	3.6143
2	2	LAP2B_MOUSE	Tmpo	171000	3.4708
2	2	FIBB_MOUSE	Fgb	182000	3.4611
2	2	TIF1B_MOUSE	Trim28	189000	3.4159
2	2	RPN1_MOUSE	Rpn1	183000	3.3964
2	2	DNJA1_MOUSE	Dnaja1	162000	3.3274
2	2	NEDD4_MOUSE	Nedd4	210000	3.2716
2	2	ENPL_MOUSE	Hsp90b1	161000	3.1345
2	2	RUVB2_MOUSE	Ruvbl2	162000	3.1019
2	2	EF2_MOUSE	Eef2	156000	3.0056
2	2	ANM5_MOUSE	Prmt5	181000	2.9024
2	2	CMC1_MOUSE	Slc25a12	136000	2.8039
2	2	HS71A_MOUSE	Hspa1a	467000	2.7396
2	2	MBB1A_MOUSE	Mybbp1a	182000	2.5658
2	2	PLAP_MOUSE	Plaa	116000	2.5606
2	2	FA10_MOUSE	F10	123000	2.4452
2	2	RUVB1_MOUSE	Ruvbl1	192000	2.4216
2	2	PRS6B_MOUSE	Psmc4	180000	2.3978
2	2	AKA12_MOUSE	Akap12	206000	2.3444
2	2	TCPA_MOUSE	Tcp1	172000	2.299
2	2	FANCI_MOUSE	Fanci	149000	2.2729
2	2	DSE_MOUSE	Dse	135000	2.2211
2	2	PSMD1_MOUSE	Psmd1	69400	2.0365
2	2	K22E_MOUSE	Krt2	516000	1.909
2	2	TBA4A_MOUSE	Tuba4a	156000	1.8855
1	3	TBB5_MOUSE	Tubb5	97000	3.8776
1	3	K2C1_MOUSE	Krt1	102000	3.6076
1	2	AT2A1_MOUSE	Atp2a1	143000	3.2504
1	1	SPTC1_MOUSE	Sptlc1	130000	5.1777
1	1	FKBP8_MOUSE	Fkbp8	183000	4.9073
1	1	HNRH1_MOUSE	Hnrnph1	75300	4.7894
1	1	SCYL2_MOUSE	Scyl2	144000	4.7602
1	1	ATX10_MOUSE	Atxn10	179000	4.7096
1	1	CAND1_MOUSE	Cand1	116000	4.6928
1	1	HELLS_MOUSE	Hells	128000	4.4197
1	1	APOA1_MOUSE	Apoa1	161000	4.1897
1	1	LYZ1_MOUSE	Lyz1	128000	4.0345
1	1	Q99K47_MOUSE	Fga	220000	3.9869
1	1	HNRPF_MOUSE	Hnrnpf	301000	3.9837
1	1	EF1G_MOUSE	Eef1g	129000	3.9428
1	1	IF4B_MOUSE	Eif4b	451000	3.8951
1	1	OST48_MOUSE	Ddost	91700	3.7848
1	1	TTC27_MOUSE	Ttc27	102000	3.7254
1	1	GTR1_MOUSE	Slc2a1	139000	3.72
1	1	METK2_MOUSE	Mat2a	148000	3.7031
1	1	MAP1B_MOUSE	Map1b	290000	3.6577
1	1	TBB4B_MOUSE	Tubb4b	1540000	3.5977
1	1	PCH2_MOUSE	Trip13	139000	3.5712
1	1	ACTN4_MOUSE	Actn4	106000	3.5521
1	1	COPA_MOUSE	Copa	75600	3.4977
1	1	DDX17_MOUSE	Ddx17	151000	3.4576
1	1	SERPH_MOUSE	Serpinh1	111000	3.4242
1	1	NS1BP_MOUSE	Ivns1abp	146000	3.3607
1	1	CF163_MOUSE	Gm136	165000	3.3438
1	1	CE042_MOUSE		69500	3.2885
1	1	4F2_MOUSE	Slc3a2	115000	3.2875
1	1	PRS6A_MOUSE	Psmc3	84800	3.2794
1	1	C1TC_MOUSE	Mthfd1	146000	3.2737
1	1	BDP1_MOUSE	Bdp1	172000	3.2597
1	1	HNRPD_MOUSE	Hnrnpd	163000	3.2187
1	1	MCM5_MOUSE	Mcm5	165000	3.2024
1	1	MPCP_MOUSE	Slc25a3	203000	3.1984
1	1	MCCA_MOUSE	Mccc1	147000	3.1734
1	1	VATH_MOUSE	Atp6v1h	130000	3.1442
1	1	PSA_MOUSE	Npepps	99400	3.0946
1	1	RO52_MOUSE	Trim21	82700	3.0946
1	1	MPRI_MOUSE	Igf2r	172000	3.0903
1	1	CD5L_MOUSE	Cd5l	235000	2.9473
1	1	GTR3_MOUSE	Slc2a3	187000	2.9425
1	1	FUBP2_MOUSE	Khsrp	174000	2.9166
1	1	MYH14_MOUSE	Myh14	111000	2.9089
1	1	HNRPU_MOUSE	Hnrnpu	113000	2.8213
1	1	PSDE_MOUSE	Psmd14	104000	2.8119
1	1	TCPG_MOUSE	Cct3	96400	2.8092
1	1	TFR1_MOUSE	Tfrc	140000	2.7362
1	1	PERQ2_MOUSE	Gigyf2	149000	2.7151
1	1	PSMD2_MOUSE	Psmd2	123000	2.6831
1	1	PRP31_MOUSE	Prpf31	158000	2.6789
1	1	XPO5_MOUSE	Xpo5	119000	2.6367
1	1	PSD12_MOUSE	Psmd12	407000	2.6206
1	1	S29A1_MOUSE	Slc29a1	192000	2.6105
1	1	NUP93_MOUSE	Nup93	83100	2.583
1	1	LAP2A_MOUSE	Tmpo	178000	2.5819
1	1	APOE_MOUSE	Apoe	110000	2.58
1	1	EIF3F_MOUSE	Eif3f	111000	2.5713
1	1	DX39A_MOUSE	Ddx39a	72700	2.5663
1	1	TCPQ_MOUSE	Cct8	158000	2.5622
1	1	DDX3L_MOUSE	D1Pas1	132000	2.5467
1	1	EHD4_MOUSE	Ehd4	79200	2.508
1	1	ATX2L_MOUSE	Atxn2l	112000	2.4869
1	1	A2MP_MOUSE	A2mp	260000	2.4709
1	1	PA24B_MOUSE	Pla2g4b	85900	2.4488
1	1	ISL1_MOUSE	Isl1	99600	2.437
1	1	MYBB_MOUSE	Mybl2	146000	2.4311
1	1	GCP60_MOUSE	Acbd3	135000	2.4144
1	1	RPN2_MOUSE	Rpn2	184000	2.397
1	1	ZFP27_MOUSE	Zfp27	240000	2.3756
1	1	SKT_MOUSE	Skt	256000	2.3646
1	1	PP6R3_MOUSE	Ppp6r3	112000	2.3642
1	1	MYH10_MOUSE	Myh10	166000	2.3602
1	1	ABCF2_MOUSE	Abcf2	109000	2.325
1	1	IPO9_MOUSE	Ipo9	123000	2.3242
1	1	CNOT1_MOUSE	Cnot1	133000	2.3114
1	1	Q3UR91_MOUSE	Pum2	116000	2.309
1	1	JAML1_MOUSE	Amica1	340000	2.2677
1	1	PDLI7_MOUSE	Pdlim7	105000	2.2626
1	1	NOXIN_MOUSE	Noxin	112000	2.2564
1	1	NUP50_MOUSE	Nup50	140000	2.2466
1	1	UBA5_MOUSE	Uba5	205000	2.2437
1	1	D3Z0G8_MOUSE	Mpp4	76100	2.239
1	1	IF2B_MOUSE	Eif2s2	160000	2.2164
1	1	AT1B1_MOUSE	Atp1b1	106000	2.1876
1	1	ANPRB_MOUSE	Npr2	107000	2.174
1	1	FGF9_MOUSE	Fgf9	158000	2.1628
1	1	RIC8A_MOUSE	Ric8a	99800	2.1627
1	1	CTBP2_MOUSE	Ctbp2	76100	2.16
1	1	SLAI2_MOUSE	Slain2	178000	2.1587
1	1	NRG2_MOUSE	Nrg2	190000	2.1585
1	1	C1QL4_MOUSE	C1ql4	146000	2.1192
1	1	TFB2M_MOUSE	Tfb2m	145000	2.0997
Unique	Total	reference	Gene Symbol	Avg. Precursor Intensity	AVG
14	18	ACTA_MOUSE	Acta2	409000	3.0982
9	15	G3P_MOUSE	Gapdh	906000	3.5886
9	14	A2M_MOUSE	A2m	812000	3.2195
7	8	MPCP_MOUSE	Slc25a3	495000	2.8311
7	7	Q99K47_MOUSE	Fga	186000	3.0095
6	8	IGKC_MOUSE		7410000	3.1451
6	6	PRDX1_MOUSE	Prdx1	318000	2.815
5	11	IGH1M_MOUSE	Ighg1	746000	2.9241
5	7	PCBP1_MOUSE	Pcbp1	313000	3.8471
5	7	TBA1A_MOUSE	Tuba1a	151000	3.8292
5	7	RS3_MOUSE	Rps3	293000	3.1792
5	6	FACD2_MOUSE	Fancd2	227000	4.2388
5	6	PCNA_MOUSE	Pcna	308000	3.0783
4	10	KV5A5_MOUSE		943000	3.6709
4	9	LAC1_MOUSE		212000	2.9009
4	5	ADT2_MOUSE	Slc25a5	216000	3.0961
4	5	PRMT5_MOUSE	Prmt5	229000	3.0808
4	5	T126A_MOUSE	Tmem126a	207000	2.6905
4	4	GBLP_MOUSE	Gnb2l1	200000	3.6178
4	4	TIM50_MOUSE	Timm50	211000	3.5664
4	4	EMD_MOUSE	Emd	231000	3.4115
4	4	ADT1_MOUSE	Slc25a4	368000	2.7031
3	9	KV3A1_MOUSE		256000	3.7178
3	6	ACTB_MOUSE	Actb	399000	4.5283
3	4	RSSA_MOUSE	Rpsa	221000	3.5133
3	4	TBB2A_MOUSE	Tubb2a	199000	3.2903
3	4	H4_MOUSE	Hist1h4a	504000	2.9006
3	3	RS14_MOUSE	Rps14	323000	3.4769
3	3	CLUS_MOUSE	Clu	245000	3.4627
3	3	O70518_MOUSE	Tcstv3	415000	3.3735
3	3	LBR_MOUSE	Lbr	246000	3.0024
3	3	SSRA_MOUSE	Ssr1	207000	2.8592
3	3	VDAC2_MOUSE	Vdac2	246000	2.7775
2	5	KV3AD_MOUSE		264000	3.8729
2	3	ANXA1_MOUSE	Anxa1	173000	3.7283
2	3	RL11_MOUSE	Rpl11	219000	3.7008
2	3	RL40_MOUSE	Uba52	354000	3.5856
2	3	RL12_MOUSE	Rpl12	195000	3.0155
2	3	ATPG_MOUSE	Atp5c1	190000	2.8466
2	2	COF1_MOUSE	Cfl1	223000	3.8674
2	2	THIO_MOUSE	Txn	197000	3.3615
2	2	ALBU_MOUSE	Alb	162000	3.3114
2	2	TMCO1_MOUSE	Tmco1	386000	3.2547
2	2	ML12B_MOUSE	Myl12b	251000	3.2447
2	2	PPAC_MOUSE	Acp1	171000	3.1936
2	2	UBAC2_MOUSE	Ubac2	280000	3.1794
2	2	CDIPT_MOUSE	Cdipt	282000	3.135
2	2	CAPZB_MOUSE	Capzb	295000	3.029
2	2	J3KMS6_MOUSE	mCG_122238	257000	3.0216
2	2	SSRG_MOUSE	Ssr3	253000	2.9965
2	2	NUDT5_MOUSE	Nudt5	241000	2.9935
2	2	MYL6_MOUSE	Myl6	221000	2.9705
2	2	TMOD3_MOUSE	Tmod3	215000	2.9564
2	2	ANXA2_MOUSE	Anxa2	207000	2.9116
2	2	SYDC_MOUSE	Dars	160000	2.8351
2	2	ARF1_MOUSE	Arf1	194000	2.6119
2	2	GNAI1_MOUSE	Gnai1	187000	2.5745
2	2	APOE_MOUSE	Apoe	183000	2.5464
2	2	TBB5_MOUSE	Tubb5	265000	2.4722
2	2	PRDX2_MOUSE	Prdx2	246000	2.2954
2	2	LDHA_MOUSE	Ldha	224000	2.206
2	2	PLEC_MOUSE	Plec	252000	2.1818
2	2	KV5A1_MOUSE	Igk-V19-17	180000	2.1471
2	2	NDUAD_MOUSE	Ndufa13	140000	2.1023
1	3	K2C1_MOUSE	Krt1	290000	3.7349
1	3	KV3A8_MOUSE		604000	3.2821
1	3	J3QNZ9_MOUSE		222000	2.4604
1	2	Q8R5L1_MOUSE	C1qbp	173000	4.9436
1	2	KV5A7_MOUSE	Gm5571	268000	3.9557
1	2	KV5A3_MOUSE		350000	3.756
1	2	MYL6B_MOUSE	Myl6b	444000	3.4771
1	2	SEM6D_MOUSE	Sema6d	368000	3.3535
1	2	KV5A9_MOUSE	Gm10881	374000	3.1822
1	2	KV3AM_MOUSE		521000	3.0369
1	2	CCD63_MOUSE	Ccdc63	6900000	2.613
1	2	DKC1_MOUSE	Dkc1	110000	2.5969
1	2	EF1A1_MOUSE	Eef1a1	231000	2.5776
1	2	ELOC_MOUSE	Tceb1	144000	2.5667
1	2	A2MP_MOUSE	A2mp	255000	2.0997
1	1	KV5AA_MOUSE		199000	5.6077
1	1	CO3_MOUSE	C3	231000	5.3531
1	1	MTAP_MOUSE	Mtap	80000	5.1879
1	1	1433T_MOUSE	Ywhaq	316000	4.9539
1	1	DHB12_MOUSE	Hsd17b12	142000	4.8882
1	1	TM165_MOUSE	Tmem165	129000	4.7484
1	1	H2B1B_MOUSE	Hist1h2bb	102000	4.5029
1	1	Q9R0T7_MOUSE	Try4	599000	4.3792
1	1	SCAM3_MOUSE	Scamp3	150000	4.3457
1	1	1433Z_MOUSE	Ywhaz	271000	4.2781
1	1	TRAP1_MOUSE	Trap1	147000	4.2621
1	1	GNAI3_MOUSE	Gnai3	152000	4.1299
1	1	GNAI2_MOUSE	Gnai2	280000	4.1295
1	1	F16B2_MOUSE	Fam160b2	167000	4.1262
1	1	LYZ1_MOUSE	Lyz1	171000	4.0526
1	1	ENOA_MOUSE	Eno1	138000	4.0017
1	1	MLEC_MOUSE	Mlec	187000	3.9924
1	1	SSRD_MOUSE	Ssr4	146000	3.9157
1	1	P5CR1_MOUSE	Pycr1	351000	3.8731
1	1	SUCB2_MOUSE	Suclg2	133000	3.8181
1	1	HNRPD_MOUSE	Hnrnpd	202000	3.8017
1	1	TBB4A_MOUSE	Tubb4a	155000	3.799
1	1	PSA4_MOUSE	Psma4	111000	3.7893
1	1	KV5A4_MOUSE		398000	3.786
1	1	PEX10_MOUSE	Pex10	94200	3.7349
1	1	APOA1_MOUSE	Apoa1	176000	3.7268
1	1	K1H2_MOUSE	Krt32	169000	3.7125
1	1	CDK1_MOUSE	Cdk1	268000	3.6421
1	1	RPAC1_MOUSE	Polr1c	155000	3.6132
1	1	KV3AC_MOUSE		137000	3.6043
1	1	HA10_MOUSE	H2-Q10	151000	3.5659
1	1	C1QB_MOUSE	C1qb	307000	3.4483
1	1	TI17B_MOUSE	Timm17b	144000	3.4473
1	1	MCL1_MOUSE	Mcl1	319000	3.3924
1	1	KV2A5_MOUSE		333000	3.358
1	1	H2A1F_MOUSE	Hist1h2af	178000	3.3014
1	1	RFC3_MOUSE	Rfc3	228000	3.2622
1	1	PSME3_MOUSE	Psme3	143000	3.2555
1	1	M2OM_MOUSE	Slc25a11	119000	3.2324
1	1	PGAM5_MOUSE	Pgam5	236000	3.1813
1	1	PRAF2_MOUSE	Praf2	172000	3.1586
1	1	RL22_MOUSE	Rpl22	225000	3.1432
1	1	S29A1_MOUSE	Slc29a1	206000	3.1185
1	1	RS27L_MOUSE	Rps27l	200000	3.0755
1	1	PRS10_MOUSE	Psmc6	300000	3.0367
1	1	PRDX4_MOUSE	Prdx4	421000	3.0198
1	1	D3Z452_MOUSE	Tcp10a	174000	3.0173
1	1	HS71A_MOUSE	Hspa1a	191000	3.0021
1	1	K2C8_MOUSE	Krt8	132000	2.9963
1	1	KRT81_MOUSE	Krt81	248000	2.9941
1	1	K2C74_MOUSE	Krt74	74600	2.9929
1	1	ARF4_MOUSE	Arf4	284000	2.9854
1	1	C1QBP_MOUSE	C1qbp	135000	2.9799
1	1	ROAA_MOUSE	Hnrnpab	252000	2.9748
1	1	YIF1B_MOUSE	Yif1b	259000	2.9688
1	1	NDUA4_MOUSE	Ndufa4	233000	2.9611
1	1	HSPB1_MOUSE	Hspb1	191000	2.9388
1	1	GALK1_MOUSE	Galk1	190000	2.9277
1	1	IF4A1_MOUSE	Eif4a1	191000	2.9243
1	1	TDH_MOUSE	Tdh	279000	2.9017
1	1	ATP5I_MOUSE	Atp5i	232000	2.8959
1	1	MBL2_MOUSE	Mbl2	86200	2.8712
1	1	1433E_MOUSE	Ywhae	226000	2.8644
1	1	RL23_MOUSE	Rpl23	198000	2.8601
1	1	E9Q3B4_MOUSE	Ceacam3	99600	2.8453
1	1	ICLN_MOUSE	Clns1a	196000	2.8317
1	1	DNJB6_MOUSE	Dnajb6	204000	2.7474
1	1	MPP6_MOUSE	Mpp6	219000	2.7467
1	1	ARGI1_MOUSE	Arg1	301000	2.7341
1	1	PSD7_MOUSE	Psmd7	336000	2.7189
1	1	KRT83_MOUSE	Krt83	224000	2.7178
1	1	DEGS1_MOUSE	Degs1	157000	2.7066
1	1	IGJ_MOUSE	Igj	201000	2.6711
1	1	FRIL1_MOUSE	Ftl1	119000	2.6551
1	1	HINT1_MOUSE	Hint1	225000	2.6383
1	1	SMD3_MOUSE	Snrpd3	197000	2.6099
1	1	NSE2_MOUSE	Nsmce2	323000	2.5875
1	1	SPEE_MOUSE	Srm	133000	2.5753
1	1	DSG4_MOUSE	Dsg4	343000	2.5713
1	1	IGHM_MOUSE	Igh-6	207000	2.5671
1	1	GBB1_MOUSE	Gnb1	184000	2.5582
1	1	USE1_MOUSE	Use1	124000	2.5238
1	1	ROA0_MOUSE	Hnrnpa0	247000	2.5228
1	1	PSD13_MOUSE	Psmd13	86800	2.5024
1	1	HSP7C_MOUSE	Hspa8	159000	2.4809
1	1	RAN_MOUSE	Ran	185000	2.4208
1	1	CDK12_MOUSE	Cdk12	227000	2.4146
1	1	KLRA3_MOUSE	Klra3	172000	2.4075
1	1	HPT_MOUSE	Hp	285000	2.4057
1	1	S2533_MOUSE	Slc25a33	137000	2.3842
1	1	PSA3_MOUSE	Psma3	187000	2.3836
1	1	RDH13_MOUSE	Rdh13	280000	2.368
1	1	DEST_MOUSE	Dstn	193000	2.3579
1	1	G5E8R8_MOUSE	Ubxn7	204000	2.3533
1	1	HUTH_MOUSE	Hal	127000	2.3519
1	1	NPM_MOUSE	Npm1	378000	2.3327
1	1	DCTP1_MOUSE	Dctpp1	223000	2.3044
1	1	RER1_MOUSE	Rer1	250000	2.3042
1	1	E9Q616_MOUSE	Ahnak	281000	2.3034
1	1	PTPRS_MOUSE	Ptprs	60500	2.2946
1	1	UCK1_MOUSE	Uck1	199000	2.2893
1	1	PP2AA_MOUSE	Ppp2ca	131000	2.2805
1	1	LV1A_MOUSE		344000	2.2791
1	1	RL27_MOUSE	Rpl27	226000	2.2776
1	1	RS29_MOUSE	Rps29	159000	2.1062

## Sheet: ES control
Unique	Total	reference	Gene Symbol	Avg. Precursor Intensity	AVG
45	59	FLNA_MOUSE	Flna	31900	2.8013
30	33	MYH9_MOUSE	Myh9	23700	2.8933
29	43	A2M_MOUSE	A2m	30000	2.846
16	22	MUG1_MOUSE	Mug1	22700	2.6477
7	9	CAND1_MOUSE	Cand1	11500	2.9998
6	10	KPYM_MOUSE	Pkm	9630	3.2125
6	9	HSP7C_MOUSE	Hspa8	13200	2.7442
6	9	ALBU_MOUSE	Alb	12000	2.674
6	8	MYH10_MOUSE	Myh10	12000	2.8659
6	8	Q99K47_MOUSE	Fga	9800	2.4816
6	7	FINC_MOUSE	Fn1	12100	2.6439
6	7	FAS_MOUSE	Fasn	7130	2.3137
5	6	IGHM_MOUSE	Igh-6	26000	2.6052
5	6	SCYL2_MOUSE	Scyl2	11800	2.4456
4	7	HS90B_MOUSE	Hsp90ab1	16800	2.5974
4	6	IGH1M_MOUSE	Ighg1	28100	2.8676
4	5	ACTA_MOUSE	Acta2	46900	2.2346
4	5	A2MP_MOUSE	A2mp	9870	1.9527
3	6	MY18A_MOUSE	Myo18a	6140	2.9023
3	5	ACTB_MOUSE	Actb	12800	2.8991
3	4	UBA1_MOUSE	Uba1	9190	3.4497
3	4	TBA1A_MOUSE	Tuba1a	18300	3.4094
3	4	SETX_MOUSE	Setx	11100	3.3596
3	4	G3P_MOUSE	Gapdh	25800	3.3482
3	4	CO3_MOUSE	C3	10900	2.771
3	4	RSSA_MOUSE	Rpsa	10500	2.7303
3	4	RL40_MOUSE	Uba52	19400	2.4143
3	3	FIBG_MOUSE	Fgg	20600	3.2973
3	3	SERA_MOUSE	Phgdh	14300	3.1296
3	3	TERA_MOUSE	Vcp	5950	3.1216
3	3	LMNA_MOUSE	Lmna	20600	2.9934
3	3	APOA1_MOUSE	Apoa1	11700	2.9516
3	3	JAK1_MOUSE	Jak1	11300	2.5618
3	3	CO1A1_MOUSE	Col1a1	75100	2.2426
2	3	GRP78_MOUSE	Hspa5	13400	3.0078
2	3	FLII_MOUSE	Flii	12100	2.9928
2	3	ANXA2_MOUSE	Anxa2	10500	2.9699
2	3	FLNC_MOUSE	Flnc	5740	2.054
2	2	GELS_MOUSE	Gsn	11300	2.9731
2	2	TBB3_MOUSE	Tubb3	7000	2.6101
2	2	MYH14_MOUSE	Myh14	26400	2.5309
2	2	B2RQC6_MOUSE	Cad	7400	2.494
2	2	MYO1C_MOUSE	Myo1c	23600	2.4207
2	2	EF1A1_MOUSE	Eef1a1	27500	2.2079
2	2	HSP72_MOUSE	Hspa2	26900	2.0687
2	2	PRDX1_MOUSE	Prdx1	11200	2.0642
1	5	Q9Z1A1_MOUSE	Tfg	9410	3.5225
1	2	HS90A_MOUSE	Hsp90aa1	18700	3.5968
1	2	TKT_MOUSE	Tkt	6800	3.5848
1	2	FA10_MOUSE	F10	3330	3.1268
1	2	ENPL_MOUSE	Hsp90b1	5750	3.0488
1	2	VTNC_MOUSE	Vtn	8200	2.9798
1	2	SND1_MOUSE	Snd1	5230	2.9365
1	2	TBB1_MOUSE	Tubb1	8820	2.9067
1	2	IF4A1_MOUSE	Eif4a1	3570	2.8757
1	2	IPO5_MOUSE	Ipo5	5890	2.6602
1	2	CERU_MOUSE	Cp	7060	2.5675
1	2	MCM2_MOUSE	Mcm2	9020	2.1778
1	2	H2B1A_MOUSE	Hist1h2ba	14600	1.8655
1	1	TRAP1_MOUSE	Trap1	11300	4.8756
1	1	C1TC_MOUSE	Mthfd1	5010	4.0606
1	1	MCM4_MOUSE	Mcm4	18000	3.8872
1	1	LYZ1_MOUSE	Lyz1	21900	3.8798
1	1	TIF1B_MOUSE	Trim28	6190	3.656
1	1	TBB2A_MOUSE	Tubb2a	10000	3.5769
1	1	TBB4A_MOUSE	Tubb4a	13300	3.4892
1	1	ACTN1_MOUSE	Actn1	6690	3.41
1	1	HNRPD_MOUSE	Hnrnpd	6690	3.3094
1	1	FUBP2_MOUSE	Khsrp	5380	3.2871
1	1	KV3A8_MOUSE		13000	3.1922
1	1	KV2A7_MOUSE		5970	3.1373
1	1	ITIH4_MOUSE	Itih4	8880	3.1125
1	1	HNRPU_MOUSE	Hnrnpu	6990	2.9351
1	1	HS71A_MOUSE	Hspa1a	20400	2.8269
1	1	SYVC_MOUSE	Vars	13200	2.8143
1	1	SYAC_MOUSE	Aars	10600	2.7404
1	1	TBB4B_MOUSE	Tubb4b	5590	2.7151
1	1	UBP5_MOUSE	Usp5	6760	2.7058
1	1	PGK1_MOUSE	Pgk1	7820	2.7054
1	1	CLH_MOUSE	Cltc	19400	2.6958
1	1	PSA7L_MOUSE	Psma8	5110	2.6859
1	1	CATA_MOUSE	Cat	42800	2.5959
1	1	APOE_MOUSE	Apoe	33700	2.5736
1	1	Q792Z1_MOUSE	Try10	22000	2.5497
1	1	H2A1F_MOUSE	Hist1h2af	22300	2.5195
1	1	H12_MOUSE	Hist1h1c	18200	2.4856
1	1	Q7TNL7_MOUSE	Dusp9	14400	2.4655
1	1	B1AR17_MOUSE	Chd3	5900	2.4493
1	1	IMB1_MOUSE	Kpnb1	3690	2.3894
1	1	ATPB_MOUSE	Atp5b	5770	2.3764
1	1	ENOA_MOUSE	Eno1	6610	2.37
1	1	TPM1_MOUSE	Tpm1	8950	2.3068
1	1	FLNB_MOUSE	Flnb	3350	2.2667
1	1	TBB5_MOUSE	Tubb5	4850	2.2568
1	1	SYWC_MOUSE	Wars	2010	2.2516
1	1	PUR9_MOUSE	Atic	10200	2.2444
1	1	EF2_MOUSE	Eef2	19900	2.2261
1	1	Q9CPN9_MOUSE	2210010C04Rik	5230	2.2202
1	1	CE112_MOUSE	Cep112	7380	2.2156
1	1	IGKC_MOUSE		174000	2.1628
1	1	ZFP64_MOUSE	Zfp64	80300	1.9539
1	1	AL9A1_MOUSE	Aldh9a1	5390	1.9523
1	1	KNG1_MOUSE	Kng1	24200	1.9025
Unique	Total	reference	Gene Symbol	Avg. Precursor Intensity	AVG
21	26	CO3_MOUSE	C3	63000	2.7288
20	34	ACTA_MOUSE	Acta2	181000	2.6367
19	23	FIBB_MOUSE	Fgb	64800	3.1767
19	21	LMNA_MOUSE	Lmna	69400	3.0883
18	23	Q99K47_MOUSE	Fga	90300	2.6769
17	28	A2M_MOUSE	A2m	522000	2.7027
13	15	KPYM_MOUSE	Pkm	31800	3.3582
12	14	HSP7C_MOUSE	Hspa8	63300	2.8838
11	12	CLUS_MOUSE	Clu	124000	2.6742
10	14	ALBU_MOUSE	Alb	63300	2.6944
9	16	IGHM_MOUSE	Igh-6	196000	3.1439
9	14	EF1A1_MOUSE	Eef1a1	56900	2.7629
9	12	STK38_MOUSE	Stk38	13300	2.4578
8	9	FIBG_MOUSE	Fgg	81600	2.9473
8	9	TBA1A_MOUSE	Tuba1a	67100	2.7556
8	8	A1AT1_MOUSE	Serpina1a	64200	2.3994
7	48	IGH1M_MOUSE	Ighg1	282000	2.7355
7	9	ENOA_MOUSE	Eno1	36800	2.5887
7	9	PRDX1_MOUSE	Prdx1	39400	2.4911
7	8	MUG1_MOUSE	Mug1	23600	2.9994
7	7	SERA_MOUSE	Phgdh	47200	2.9049
7	7	HPT_MOUSE	Hp	66400	2.5361
6	8	ACTB_MOUSE	Actb	274000	3.1491
6	8	PUR9_MOUSE	Atic	13000	2.6801
6	8	HA10_MOUSE	H2-Q10	16100	2.5622
6	7	G3P_MOUSE	Gapdh	66100	3.3156
6	7	GRP78_MOUSE	Hspa5	9040	2.8409
6	7	RUVB2_MOUSE	Ruvbl2	15100	2.7236
6	7	SAHH_MOUSE	Ahcy	30300	2.4118
6	6	APOE_MOUSE	Apoe	48600	3.0556
6	6	RS3_MOUSE	Rps3	14400	2.3978
6	6	EF1G_MOUSE	Eef1g	29200	2.3303
5	6	RO52_MOUSE	Trim21	32100	3.1212
5	6	TMOD3_MOUSE	Tmod3	14500	2.7762
5	5	TBB2A_MOUSE	Tubb2a	72800	3.407
5	5	IGKC_MOUSE		5040000	3.0945
5	5	EIF3F_MOUSE	Eif3f	36300	2.3014
4	5	HSP72_MOUSE	Hspa2	92000	3.1296
4	5	HS90B_MOUSE	Hsp90ab1	18000	2.7435
4	5	AL9A1_MOUSE	Aldh9a1	14200	2.6468
4	5	VTNC_MOUSE	Vtn	35000	2.4694
4	4	RSSA_MOUSE	Rpsa	45900	3.4722
4	4	IF4A1_MOUSE	Eif4a1	16500	3.2272
4	4	HBB1_MOUSE	Hbb-b1	16000	3.0928
4	4	PSD11_MOUSE	Psmd11	7600	3.0806
4	4	RLA0_MOUSE	Rplp0	18600	2.9556
4	4	TCPQ_MOUSE	Cct8	14000	2.814
4	4	SYDC_MOUSE	Dars	9940	2.7814
4	4	PCNA_MOUSE	Pcna	39800	2.6706
4	4	SPEE_MOUSE	Srm	22900	2.6421
4	4	HRG_MOUSE	Hrg	25300	2.4524
4	4	SPA3K_MOUSE	Serpina3k	34800	2.2873
4	4	SYG_MOUSE	Gars	23700	2.2673
4	4	VTDB_MOUSE	Gc	11200	2.0697
4	4	PPM1B_MOUSE	Ppm1b	30800	2.0362
4	4	PSD13_MOUSE	Psmd13	8920	1.6762
3	6	KV3A1_MOUSE		117000	3.5433
3	4	ARF1_MOUSE	Arf1	12800	3.2524
3	4	CO8G_MOUSE	C8g	8960	3.1838
3	4	SAMP_MOUSE	Apcs	13700	2.7828
3	4	TIF1B_MOUSE	Trim28	6360	2.3076
3	3	EF1D_MOUSE	Eef1d	24300	3.3666
3	3	PRS6A_MOUSE	Psmc3	7130	3.2167
3	3	RL11_MOUSE	Rpl11	22900	3.056
3	3	GBLP_MOUSE	Gnb2l1	21300	2.9133
3	3	KV5A5_MOUSE		40000	2.9051
3	3	RUVB1_MOUSE	Ruvbl1	13100	2.7682
3	3	IMDH2_MOUSE	Impdh2	12000	2.7552
3	3	TTHY_MOUSE	Ttr	120000	2.5459
3	3	ANM5_MOUSE	Prmt5	30800	2.484
3	3	CD5L_MOUSE	Cd5l	395000	2.4832
3	3	HVM51_MOUSE		57500	2.3633
3	3	GLYC_MOUSE	Shmt1	22600	2.1888
2	3	FRIL1_MOUSE	Ftl1	27800	3.9125
2	3	GCAB_MOUSE		6180	3.4419
2	3	MYL6_MOUSE	Myl6	28600	3.439
2	3	PCBP1_MOUSE	Pcbp1	15100	3.406
2	3	Q9Z1A1_MOUSE	Tfg	13500	3.1925
2	3	TBB1_MOUSE	Tubb1	50700	3.1358
2	3	TBB3_MOUSE	Tubb3	20600	3.1001
2	3	TCPB_MOUSE	Cct2	23000	3.0953
2	3	KCTD5_MOUSE	Kctd5	51900	2.991
2	3	DDX17_MOUSE	Ddx17	8840	2.6463
2	3	Q9D9G7_MOUSE	1700074P13Rik	34700	2.4793
2	2	SPA3C_MOUSE	Serpina3c	49900	3.3792
2	2	TADBP_MOUSE	Tardbp	27000	3.3437
2	2	ANXA2_MOUSE	Anxa2	40300	3.204
2	2	TBB4A_MOUSE	Tubb4a	12700	3.1644
2	2	IGG2B_MOUSE	Igh-3	10500	3.1644
2	2	IGHA_MOUSE		32900	3.1277
2	2	TCPE_MOUSE	Cct5	155000	3.1117
2	2	HNRPK_MOUSE	Hnrnpk	7250	3.1097
2	2	RAB2A_MOUSE	Rab2a	9880	3.0998
2	2	RL12_MOUSE	Rpl12	35900	3.0994
2	2	Q99J77_MOUSE	Nans	6740	3.0892
2	2	TBB5_MOUSE	Tubb5	47600	3.0046
2	2	C1QA_MOUSE	C1qa	17400	2.9867
2	2	RL40_MOUSE	Uba52	68500	2.958
2	2	CO4B_MOUSE	C4b	39800	2.9545
2	2	TKT_MOUSE	Tkt	28900	2.9499
2	2	SYRC_MOUSE	Rars	11600	2.8902
2	2	GALK1_MOUSE	Galk1	15800	2.875
2	2	CAND1_MOUSE	Cand1	5290	2.8499
2	2	CSN8_MOUSE	Cops8	14700	2.8007
2	2	E0CYQ0_MOUSE	Kctd17	127000	2.7887
2	2	MBL2_MOUSE	Mbl2	6370	2.7875
2	2	PSDE_MOUSE	Psmd14	24100	2.6947
2	2	MEP50_MOUSE	Wdr77	9380	2.6867
2	2	KV5AB_MOUSE		70700	2.678
2	2	MCCB_MOUSE	Mccc2	7510	2.678
2	2	PRDX2_MOUSE	Prdx2	28000	2.6695
2	2	PGK1_MOUSE	Pgk1	33600	2.6689
2	2	PUR6_MOUSE	Paics	11500	2.646
2	2	ODB2_MOUSE	Dbt	22500	2.6102
2	2	KV5A3_MOUSE		28000	2.5885
2	2	C1QB_MOUSE	C1qb	103000	2.5707
2	2	APOA1_MOUSE	Apoa1	64900	2.5525
2	2	FCN1_MOUSE	Fcn1	28200	2.5495
2	2	APT_MOUSE	Aprt	46100	2.4783
2	2	HNRPU_MOUSE	Hnrnpu	2570	2.4426
2	2	ANM1_MOUSE	Prmt1	20900	2.4349
2	2	PRS8_MOUSE	Psmc5	11500	2.4261
2	2	TBA4A_MOUSE	Tuba4a	27500	2.2511
2	2	CBPN_MOUSE	Cpn1	6060	2.1958
2	2	VAT1_MOUSE	Vat1	10400	2.1536
2	2	CO1A1_MOUSE	Col1a1	364000	2.135
2	2	GPX3_MOUSE	Gpx3	19600	2.1309
2	2	PLTP_MOUSE	Pltp	37900	2.1011
2	2	TCPA_MOUSE	Tcp1	12300	2.0884
2	2	LDHA_MOUSE	Ldha	9610	2.0795
2	2	CTBP1_MOUSE	Ctbp1	29400	2.0425
2	2	PSA5_MOUSE	Psma5	34000	1.9745
2	2	RS15A_MOUSE	Rps15a	21400	1.9689
2	2	TCPD_MOUSE	Cct4	8190	1.9295
2	2	HBA_MOUSE	Hba	13000	1.8847
2	2	KNG1_MOUSE	Kng1	24000	1.8315
1	2	TRAP1_MOUSE	Trap1	43600	4.7664
1	2	ALDR_MOUSE	Akr1b1	12300	4.1181
1	2	FETUA_MOUSE	Ahsg	10600	3.7623
1	2	KV5A4_MOUSE		104000	3.6586
1	2	KV6AB_MOUSE		6650	3.6473
1	2	PSMD3_MOUSE	Psmd3	8780	3.4924
1	2	HINT1_MOUSE	Hint1	35900	3.4356
1	2	O70518_MOUSE	Tcstv3	15500	2.8734
1	2	TBB6_MOUSE	Tubb6	7730	2.7961
1	2	TBB4B_MOUSE	Tubb4b	18700	2.5718
1	2	C1QC_MOUSE	C1qc	13100	2.4479
1	2	AMY1_MOUSE	Amy1	3180	2.13
1	2	F6QFD1_MOUSE	Pde4d	70900	1.5272
1	1	SYWC_MOUSE	Wars	14400	4.2585
1	1	RLA1_MOUSE	Rplp1	9640	4.163
1	1	LYZ1_MOUSE	Lyz1	39000	4.1425
1	1	KV5A7_MOUSE	Gm5571	18300	4.1002
1	1	HNRH1_MOUSE	Hnrnph1	9680	4.0624
1	1	CLIC1_MOUSE	Clic1	3330	3.9045
1	1	HS90A_MOUSE	Hsp90aa1	18400	3.8719
1	1	HNRPD_MOUSE	Hnrnpd	20200	3.7622
1	1	KV3A8_MOUSE		236000	3.7543
1	1	KV3AM_MOUSE		717000	3.7195
1	1	ERF1_MOUSE	Etf1	12300	3.6757
1	1	KV2A5_MOUSE		26500	3.674
1	1	PPCE_MOUSE	Prep	3580	3.5765
1	1	GLYR1_MOUSE	Glyr1	10300	3.5733
1	1	PSA7L_MOUSE	Psma8	5620	3.5612
1	1	TCPG_MOUSE	Cct3	13200	3.5411
1	1	FA10_MOUSE	F10	32600	3.5012
1	1	KV3AC_MOUSE		6390	3.4831
1	1	RAB7A_MOUSE	Rab7a	4100	3.3809
1	1	KV2A7_MOUSE		134000	3.3721
1	1	A1AT4_MOUSE	Serpina1d	8390	3.3699
1	1	HVM53_MOUSE		31800	3.33
1	1	MYL6B_MOUSE	Myl6b	29500	3.292
1	1	A8DUK4_MOUSE	Hbb-b1	54400	3.2879
1	1	SYSC_MOUSE	Sars	7830	3.2599
1	1	ARP2_MOUSE	Actr2	17200	3.233
1	1	METK2_MOUSE	Mat2a	12500	3.1948
1	1	ML12B_MOUSE	Myl12b	12500	3.1347
1	1	PRDX4_MOUSE	Prdx4	7490	3.1044
1	1	KV5AA_MOUSE		17500	3.076
1	1	COF1_MOUSE	Cfl1	29200	3.0727
1	1	HVM16_MOUSE		18800	3.0468
1	1	CAZA1_MOUSE	Capza1	26100	3.0458
1	1	GELS_MOUSE	Gsn	1660	3.0436
1	1	CATC_MOUSE	Ctsc	35400	3.0421
1	1	RL22_MOUSE	Rpl22	34700	3.0282
1	1	PRS4_MOUSE	Psmc1	22100	3.0172
1	1	PSD12_MOUSE	Psmd12	16500	3.0119
1	1	KV4A1_MOUSE		197000	3.0049
1	1	DNJA1_MOUSE	Dnaja1	5420	3.0016
1	1	KV2A6_MOUSE		8120	2.932
1	1	IC1_MOUSE	Serping1	8030	2.9152
1	1	MCCA_MOUSE	Mccc1	12200	2.9151
1	1	CAPZB_MOUSE	Capzb	30800	2.8766
1	1	DDI2_MOUSE	Ddi2	6870	2.846
1	1	AVID_Chick		34700	2.8392
1	1	K1C25_MOUSE	Krt25	14400	2.8143
1	1	CASP1_MOUSE	Casp1	4220	2.7868
1	1	KV2A4_MOUSE		18700	2.7864
1	1	ENPL_MOUSE	Hsp90b1	9490	2.7725
1	1	PRS7_MOUSE	Psmc2	22100	2.7367
1	1	PSA4_MOUSE	Psma4	8170	2.73
1	1	KV3AF_MOUSE		8500	2.7261
1	1	RS25_MOUSE	Rps25	13100	2.7194
1	1	IRF4_MOUSE	Irf4	4040	2.7192
1	1	EIF3I_MOUSE	Eif3i	19100	2.7069
1	1	KV5A9_MOUSE	Gm10881	172000	2.7009
1	1	NUDT5_MOUSE	Nudt5	20400	2.6958
1	1	PSMD6_MOUSE	Psmd6	4810	2.6902
1	1	B1AR17_MOUSE	Chd3	7350	2.6557
1	1	RS4X_MOUSE	Rps4x	13100	2.6548
1	1	ARPC4_MOUSE	Arpc4	13300	2.6373
1	1	O70517_MOUSE	LOC639910	36000	2.6343
1	1	COR1A_MOUSE	Coro1a	9570	2.6296
1	1	RANG_MOUSE	Ranbp1	5960	2.621
1	1	CSN4_MOUSE	Cops4	7650	2.6195
1	1	ROAA_MOUSE	Hnrnpab	8760	2.6143
1	1	RANT_MOUSE	Rasl2-9	16800	2.6108
1	1	HUTH_MOUSE	Hal	8030	2.6051
1	1	ARF4_MOUSE	Arf4	45300	2.5662
1	1	H2A1F_MOUSE	Hist1h2af	35400	2.544
1	1	Q792Z1_MOUSE	Try10	26300	2.5331
1	1	A2MP_MOUSE	A2mp	300000	2.4678
1	1	EIF3E_MOUSE	Eif3e	19800	2.4457
1	1	FKBP4_MOUSE	Fkbp4	26300	2.4242
1	1	KV1A1_MOUSE		99100	2.4007
1	1	PGRP2_MOUSE	Pglyrp2	6970	2.3952
1	1	GNAI1_MOUSE	Gnai1	9900	2.3943
1	1	PPAC_MOUSE	Acp1	6980	2.3886
1	1	Q9CPN9_MOUSE	2210010C04Rik	26100	2.3829
1	1	PA2G4_MOUSE	Pa2g4	9420	2.3782
1	1	EIF3K_MOUSE	Eif3k	1900	2.371
1	1	A1AT2_MOUSE	Serpina1b	38300	2.3672
1	1	RAN_MOUSE	Ran	44500	2.3423
1	1	SAR1A_MOUSE	Sar1a	8680	2.3402
1	1	Q99NF7_MOUSE	Ppm1b	42900	2.3367
1	1	DIRA2_MOUSE	Diras2	18200	2.3131
1	1	DHX30_MOUSE	Dhx30	94300	2.2967
1	1	IF4A3_MOUSE	Eif4a3	7340	2.2665
1	1	RPAC1_MOUSE	Polr1c	6750	2.2577
1	1	RS18_MOUSE	Rps18	6060	2.2152
1	1	CTR3_MOUSE	Slc7a3	30600	2.2094
1	1	GUAA_MOUSE	Gmps	3210	2.2065
1	1	LV1A_MOUSE		99000	2.2017
1	1	LAC1_MOUSE		319000	2.1985
1	1	KVM5_MOUSE		22000	2.1951
1	1	UBCP1_MOUSE	Ublcp1	14100	2.192
1	1	Ig1_sheep		45700	2.1846
1	1	RAC2_MOUSE	Rac2	13000	2.1816
1	1	BLMH_MOUSE	Blmh	3620	2.1799
1	1	DX39A_MOUSE	Ddx39a	21800	2.1712
1	1	MYL9_MOUSE	Myl9	13100	2.1627
1	1	K22E_MOUSE	Krt2	7530	2.1448
1	1	H2B1A_MOUSE	Hist1h2ba	39000	2.1316
1	1	HS71A_MOUSE	Hspa1a	66400	2.1161
1	1	RAB1B_MOUSE	Rab1b	3380	2.0919
1	1	CARM1_MOUSE	Carm1	9730	2.0788
1	1	NP1L1_MOUSE	Nap1l1	8670	2.0783
1	1	EF2_MOUSE	Eef2	13300	2.0774
1	1	MOB2_MOUSE	Mob2	8060	2.0566
1	1	KV5A1_MOUSE	Igk-V19-17	367000	2.0004
1	1	CENPE_MOUSE	Cenpe	29800	1.9975
1	1	SEPT9_MOUSE	2013-09-09	2870	1.9968
1	1	PROF1_MOUSE	Pfn1	7120	1.9283
1	1	PABP1_MOUSE	Pabpc1	7280	1.9269
1	1	E9Q0B5_MOUSE	Fcgbp	7190	1.9036
1	1	GNN_MOUSE	Gnn	69500	1.884
1	1	ATPB_MOUSE	Atp5b	5990	1.8668
1	1	1433T_MOUSE	Ywhaq	157000	1.8505
1	1	CNDP2_MOUSE	Cndp2	12000	1.8475
1	1	CAZA2_MOUSE	Capza2	7570	1.8317
1	1	Q3U0X6_MOUSE	Zfp217	2600	1.8156
1	1	LR2BP_MOUSE	Lrp2bp	58700	1.7863
1	1	SPTB1_MOUSE	Sptb	6400	1.7835
1	1	HVM52_MOUSE	Gm5629	1450000	1.7831
1	1	YJ017_MOUSE		12200	1.7701
1	1	A2RSX9_MOUSE	Arfip1	14800	1.7497
1	1	RS14_MOUSE	Rps14	85500	1.712
1	1	KV3AJ_MOUSE		15700	1.6891
1	1	TRI23_MOUSE	Trim23	2960	1.6822
1	1	CBLN1_MOUSE	Cbln1	110000	1.6393
1	1	MITD1_MOUSE	Mitd1	51700	1.5977
1	1	THRSP_MOUSE	Thrsp	3530	1.5138
1	1	NKAP_MOUSE	Nkap	2200	1.5052

## Sheet: embryo
Unique	Total	reference	Gene Symbol	Avg. Precursor Intensity	AVG
126	127	A2AQA9_MOUSE	Neb	42300	2.9224
102	468	FACD2_MOUSE	Fancd2	334000	2.8431
46	68	HSP7C_MOUSE	Hspa8	120000	3.1398
45	48	LMNB1_MOUSE	Lmnb1	63900	2.9843
39	44	MAP1B_MOUSE	Map1b	79000	3.2092
39	41	FLNA_MOUSE	Flna	51200	3.0498
37	75	TBB2A_MOUSE	Tubb2a	340000	3.4215
36	60	HS90B_MOUSE	Hsp90ab1	128000	2.9707
36	42	GRP78_MOUSE	Hspa5	157000	3.257
35	35	A2M_MOUSE	A2m	92900	3.0216
32	35	LMNA_MOUSE	Lmna	91200	3.1697
31	31	FLNC_MOUSE	Flnc	38600	3.0947
29	108	TBA1A_MOUSE	Tuba1a	197000	2.8568
27	28	SCYL2_MOUSE	Scyl2	85300	3.097
27	27	AT2A1_MOUSE	Atp2a1	86700	3.0724
26	26	ATPA_MOUSE	Atp5a1	112000	3.1957
25	27	SERPH_MOUSE	Serpinh1	57200	3.0018
24	28	EF1A1_MOUSE	Eef1a1	119000	2.9186
24	25	JAK1_MOUSE	Jak1	50300	3.0781
24	24	MPRI_MOUSE	Igf2r	92200	3.1642
21	26	ACTA_MOUSE	Acta2	65200	2.5765
19	23	MUG1_MOUSE	Mug1	31700	3.0357
19	20	CKAP4_MOUSE	Ckap4	55800	3.6833
19	19	ATAD3_MOUSE	Atad3	55900	3.1259
19	19	DYHC1_MOUSE	Dync1h1	15400	2.9442
18	21	PRS6A_MOUSE	Psmc3	21700	3.252
17	18	ATPB_MOUSE	Atp5b	38900	3.2345
17	18	CH60_MOUSE	Hspd1	56300	3.18
17	18	AIFM1_MOUSE	Aifm1	53500	3.0602
17	17	MYO1C_MOUSE	Myo1c	33600	2.9968
17	17	HNRPM_MOUSE	Hnrnpm	38200	2.8648
17	17	FANCI_MOUSE	Fanci	23000	2.8425
16	24	TBB3_MOUSE	Tubb3	173000	3.5051
16	19	AT2A2_MOUSE	Atp2a2	60200	3.2454
16	17	ECHA_MOUSE	Hadha	28100	3.3085
16	17	AINX_MOUSE	Ina	36900	3.016
16	16	A2AUC9_MOUSE	Kbtbd10	49300	3.0585
15	17	AT1A1_MOUSE	Atp1a1	42700	3.3173
15	16	B2RQC6_MOUSE	Cad	38500	3.2008
15	15	GELS_MOUSE	Gsn	59300	2.9377
15	15	CAND2_MOUSE	Cand2	30600	2.8
14	15	GRP75_MOUSE	Hspa9	50200	2.9288
14	14	ANM5_MOUSE	Prmt5	67300	2.9276
14	14	S27A4_MOUSE	Slc27a4	58600	2.8877
14	14	CAND1_MOUSE	Cand1	33100	2.7152
14	14	DDB1_MOUSE	Ddb1	26200	2.6054
13	15	E9PVA8_MOUSE	Gcn1l1	24100	2.9875
13	14	AKA12_MOUSE	Akap12	30800	3.4857
13	13	DESM_MOUSE	Des	53500	3.151
13	13	RPN1_MOUSE	Rpn1	39200	2.4452
12	12	TCPA_MOUSE	Tcp1	28000	3.2404
12	12	MATN1_MOUSE	Matn1	62100	3.2053
12	12	STK38_MOUSE	Stk38	52500	3.1159
12	12	FACR1_MOUSE	Far1	64800	3.0761
12	12	MBB1A_MOUSE	Mybbp1a	25900	3.0073
12	12	HS90A_MOUSE	Hsp90aa1	366000	3.0059
12	12	MYO1B_MOUSE	Myo1b	27100	2.8704
11	15	PRS6B_MOUSE	Psmc4	27600	2.8132
11	13	TBB6_MOUSE	Tubb6	120000	3.7271
11	12	YMEL1_MOUSE	Yme1l1	40400	3.786
11	11	NEDD4_MOUSE	Nedd4	18200	3.6845
11	11	RRBP1_MOUSE	Rrbp1	26100	3.1308
11	11	VIME_MOUSE	Vim	49400	2.747
10	11	COPG1_MOUSE	Copg1	22600	2.9327
10	10	PRS7_MOUSE	Psmc2	41600	3.4709
10	10	Q8BIX2_MOUSE	Gcn1l1	24100	2.9839
10	10	SRCA_MOUSE	Srl	24700	2.9405
10	10	FUBP2_MOUSE	Khsrp	36800	2.9124
10	10	PSMD2_MOUSE	Psmd2	38600	2.8299
9	11	IGHM_MOUSE	Igh-6	128000	3.1499
9	11	HS71A_MOUSE	Hspa1a	264000	2.9635
9	10	CMC1_MOUSE	Slc25a12	42200	3.1374
9	10	HNRPF_MOUSE	Hnrnpf	50300	3.0979
9	10	ALBU_MOUSE	Alb	76100	2.9548
9	9	FIBG_MOUSE	Fgg	48500	2.9813
9	9	MCM3_MOUSE	Mcm3	30800	2.9293
9	9	EFTU_MOUSE	Tufm	54300	2.8574
9	9	SORC2_MOUSE	Sorcs2	36800	2.8361
9	9	Q9ER67_MOUSE	Maged2	39300	2.6837
9	9	A2AQB2_MOUSE	Neb	34000	2.5609
8	24	PRS8_MOUSE	Psmc5	11900	2.656
8	10	TBB4A_MOUSE	Tubb4a	80800	3.5488
8	9	RPN2_MOUSE	Rpn2	52600	3.5971
8	9	EF2_MOUSE	Eef2	52300	3.1891
8	8	HNRH1_MOUSE	Hnrnph1	100000	3.3427
8	8	RUVB2_MOUSE	Ruvbl2	25100	3.2321
8	8	PRS4_MOUSE	Psmc1	28300	3.1912
8	8	CLPX_MOUSE	Clpx	31800	3.1905
8	8	DAAM1_MOUSE	Daam1	24600	3.1889
8	8	IMMT_MOUSE	Immt	35500	3.1251
8	8	B9EJ54_MOUSE	Nup205	24800	3.0254
8	8	IF4A1_MOUSE	Eif4a1	55000	2.9981
7	13	IGH1M_MOUSE	Ighg1	282000	2.8242
7	9	FIBB_MOUSE	Fgb	48500	3.3528
7	8	AL3A2_MOUSE	Aldh3a2	26500	3.5623
7	8	RL40_MOUSE	Uba52	210000	2.576
7	7	COPB_MOUSE	Copb1	22300	3.5869
7	7	SUN2_MOUSE	Sun2	32800	3.368
7	7	GFPT1_MOUSE	Gfpt1	26300	3.2919
7	7	MCM7_MOUSE	Mcm7	23200	3.1415
7	7	COPA_MOUSE	Copa	32900	3.1082
7	7	TIF1B_MOUSE	Trim28	27900	3.0221
7	7	TCPE_MOUSE	Cct5	28700	2.912
7	7	SERA_MOUSE	Phgdh	54700	2.8408
7	7	SETX_MOUSE	Setx	18900	2.6108
6	13	TBB1_MOUSE	Tubb1	343000	2.9884
6	12	TBB5_MOUSE	Tubb5	467000	2.9892
6	9	HSP72_MOUSE	Hspa2	174000	2.8901
6	7	DNJA1_MOUSE	Dnaja1	31800	3.7771
6	7	F8VQ29_MOUSE	Iqgap3	13500	3.0881
6	6	HNRPK_MOUSE	Hnrnpk	42800	3.7177
6	6	TRAP1_MOUSE	Trap1	43600	3.5583
6	6	ATX10_MOUSE	Atxn10	40000	3.4417
6	6	ALDH2_MOUSE	Aldh2	30600	3.283
6	6	ODBA_MOUSE	Bckdha	55200	3.2146
6	6	MXRA8_MOUSE	Mxra8	45700	3.1356
6	6	RUVB1_MOUSE	Ruvbl1	36100	3.1212
6	6	C1TM_MOUSE	Mthfd1l	26200	2.8695
6	6	C1TC_MOUSE	Mthfd1	26600	2.8126
6	6	NSMA3_MOUSE	Smpd4	38200	2.7181
6	6	CSPG4_MOUSE	Cspg4	28900	2.6789
6	6	CO3_MOUSE	C3	39200	2.6458
6	6	IPO5_MOUSE	Ipo5	11100	2.6294
6	6	STT3A_MOUSE	Stt3a	24800	2.3665
5	6	DPYL1_MOUSE	Crmp1	32200	3.2133
5	6	DNJA2_MOUSE	Dnaja2	35300	3.1828
5	6	IMA2_MOUSE	Kpna2	12300	3.1363
5	6	PPM1B_MOUSE	Ppm1b	56400	3.1301
5	6	CDC37_MOUSE	Cdc37	19800	3.0905
5	6	ESYT2_MOUSE	Esyt2	17600	2.821
5	5	DDX3L_MOUSE	D1Pas1	14000	3.6419
5	5	SYEP_MOUSE	Eprs	16200	3.5183
5	5	NFL_MOUSE	Nefl	21800	3.3792
5	5	MARCS_MOUSE	Marcks	31000	3.3676
5	5	BAG5_MOUSE	Bag5	22700	3.3009
5	5	SPTC1_MOUSE	Sptlc1	65400	3.2917
5	5	ENOA_MOUSE	Eno1	24200	3.2598
5	5	LAP2B_MOUSE	Tmpo	47900	3.2558
5	5	K2C4_MOUSE	Krt4	35200	3.2056
5	5	UGDH_MOUSE	Ugdh	64600	3.13
5	5	MYH3_MOUSE	Myh3	16400	3.1005
5	5	IMB1_MOUSE	Kpnb1	35000	2.9347
5	5	PYRG1_MOUSE	Ctps1	34800	2.9237
5	5	RS2_MOUSE	Rps2	27600	2.9179
5	5	TCPQ_MOUSE	Cct8	29400	2.8778
5	5	DNJC7_MOUSE	Dnajc7	21300	2.8567
5	5	CAN6_MOUSE	Capn6	54100	2.8039
5	5	TCPG_MOUSE	Cct3	22900	2.7922
5	5	ENPL_MOUSE	Hsp90b1	58900	2.568
4	5	LAP2A_MOUSE	Tmpo	101000	3.5877
4	5	MATN4_MOUSE	Matn4	24600	3.2425
4	5	ACSL3_MOUSE	Acsl3	27100	3.0852
4	5	PUR2_MOUSE	Gart	17400	2.8048
4	4	TCPB_MOUSE	Cct2	13500	3.6846
4	4	FKBP8_MOUSE	Fkbp8	58400	3.5626
4	4	KIRR1_MOUSE	Kirrel	38100	3.4896
4	4	IPO9_MOUSE	Ipo9	17500	3.4728
4	4	POSTN_MOUSE	Postn	42400	3.3153
4	4	G3P_MOUSE	Gapdh	89000	3.2728
4	4	Q8BGF0_MOUSE	AW551984	26900	3.2077
4	4	CTNA1_MOUSE	Ctnna1	28900	3.2035
4	4	PRP31_MOUSE	Prpf31	36200	3.169
4	4	NSUN2_MOUSE	Nsun2	14600	3.1178
4	4	DPYL3_MOUSE	Dpysl3	40400	3.1113
4	4	KANK2_MOUSE	Kank2	26700	3.0461
4	4	COPB2_MOUSE	Copb2	12100	2.9974
4	4	MCM5_MOUSE	Mcm5	22400	2.9899
4	4	F8VPU2_MOUSE	Farp1	56400	2.986
4	4	Q99NF7_MOUSE	Ppm1b	26700	2.9318
4	4	CTBP1_MOUSE	Ctbp1	37900	2.8796
4	4	XPO5_MOUSE	Xpo5	27900	2.8752
4	4	4F2_MOUSE	Slc3a2	42900	2.7658
4	4	LONM_MOUSE	Lonp1	10700	2.7574
4	4	NP1L1_MOUSE	Nap1l1	41200	2.675
4	4	PSMD3_MOUSE	Psmd3	12300	2.6601
4	4	DHSA_MOUSE	Sdha	38300	2.6307
4	4	NFM_MOUSE	Nefm	28000	2.5923
4	4	GL8D1_MOUSE	Glt8d1	29500	2.5695
4	4	AFG32_MOUSE	Afg3l2	33800	2.5693
4	4	GNAS1_MOUSE	Gnas	28600	2.5597
4	4	PSMD5_MOUSE	Psmd5	20100	2.5334
4	4	RENT1_MOUSE	Upf1	20900	2.5286
4	4	MPCP_MOUSE	Slc25a3	87800	2.5155
4	4	ILK_MOUSE	Ilk	14800	2.2642
4	4	NONO_MOUSE	Nono	23300	2.1787
4	4	RBBP4_MOUSE	Rbbp4	40800	2.0905
3	5	TCPZ_MOUSE	Cct6a	22000	3.9369
3	5	RFOX2_MOUSE	Rbfox2	25100	3.3767
3	4	PO121_MOUSE	Pom121	6080	3.8701
3	4	HS105_MOUSE	Hsph1	21700	3.7741
3	4	Q6P6L5_MOUSE	Mybpc1	9410	3.308
3	4	UBA1_MOUSE	Uba1	11500	2.8445
3	4	MYBPH_MOUSE	Mybph	30600	2.819
3	4	HACD3_MOUSE	ptplad1	21200	2.7853
3	4	2AAA_MOUSE	Ppp2r1a	17600	2.7124
3	3	CDN1C_MOUSE	Cdkn1c	29300	3.6533
3	3	CLUS_MOUSE	Clu	18700	3.5671
3	3	TADBP_MOUSE	Tardbp	31500	3.4991
3	3	CTNB1_MOUSE	Ctnnb1	30900	3.3877
3	3	FAS_MOUSE	Fasn	16400	3.3623
3	3	KPYM_MOUSE	Pkm	46800	3.3436
3	3	PTBP1_MOUSE	Ptbp1	12700	3.2574
3	3	SYFA_MOUSE	Farsa	32400	3.2002
3	3	PXDN_MOUSE	Pxdn	11400	3.1937
3	3	E2AK3_MOUSE	Eif2ak3	11500	3.1618
3	3	LACTB_MOUSE	Lactb	40600	3.1358
3	3	MYOM3_MOUSE	Myom3	18300	3.1331
3	3	PRUNE_MOUSE	Prune	5760	3.0693
3	3	KBTB5_MOUSE	Kbtbd5	60100	3.0486
3	3	ABCD3_MOUSE	Abcd3	15600	3.0423
3	3	EGFR_MOUSE	Egfr	24900	3.0304
3	3	ACTB_MOUSE	Actb	57000	2.9917
3	3	LPPRC_MOUSE	Lrpprc	14200	2.9909
3	3	CALX_MOUSE	Canx	16600	2.9902
3	3	TBB4B_MOUSE	Tubb4b	129000	2.9863
3	3	DLK1_MOUSE	Dlk1	21400	2.9612
3	3	DDX17_MOUSE	Ddx17	46700	2.9536
3	3	SPTC2_MOUSE	Sptlc2	12100	2.9477
3	3	FLII_MOUSE	Flii	18400	2.9312
3	3	ASPH_MOUSE	Asph	16500	2.9239
3	3	KCT2_MOUSE	Kct2	52600	2.9235
3	3	RBM39_MOUSE	Rbm39	30700	2.8765
3	3	SYRC_MOUSE	Rars	21700	2.872
3	3	MSTO1_MOUSE	Msto1	21400	2.8556
3	3	ANXA1_MOUSE	Anxa1	43700	2.8515
3	3	IF4A3_MOUSE	Eif4a3	50100	2.8305
3	3	ABCF2_MOUSE	Abcf2	16800	2.8194
3	3	XPO1_MOUSE	Xpo1	11900	2.7833
3	3	FADS1_MOUSE	Fads1	16400	2.7657
3	3	A2AJ72_MOUSE	Fubp3	30300	2.7421
3	3	XPO2_MOUSE	Cse1l	10300	2.7312
3	3	NCAM1_MOUSE	Ncam1	19400	2.6992
3	3	DCAF8_MOUSE	Dcaf8	16500	2.6529
3	3	OST48_MOUSE	Ddost	22500	2.6528
3	3	IGKC_MOUSE		49100	2.5872
3	3	HAT1_MOUSE	Hat1	29200	2.5388
3	3	Q99K47_MOUSE	Fga	41800	2.5113
3	3	DDX5_MOUSE	Ddx5	26900	2.497
3	3	K1C15_MOUSE	Krt15	25300	2.3934
3	3	CHSS2_MOUSE	Chpf	24700	2.3738
3	3	MIRO1_MOUSE	Rhot1	22500	2.3585
3	3	SYAC_MOUSE	Aars	19400	2.3481
3	3	DOCK7_MOUSE	Dock7	17000	2.3445
3	3	ADT1_MOUSE	Slc25a4	40200	2.3048
3	3	NUP50_MOUSE	Nup50	26500	2.2325
3	3	CD5L_MOUSE	Cd5l	18900	2.2086
2	3	DREB_MOUSE	Dbn1	14300	4.1619
2	3	DGKE_MOUSE	Dgke	16400	3.6108
2	3	ADCK3_MOUSE	Adck3	27200	3.4538
2	3	TBA4A_MOUSE	Tuba4a	33400	3.295
2	3	HNRPU_MOUSE	Hnrnpu	32100	3.201
2	3	MIRO2_MOUSE	Rhot2	14900	2.49
2	2	RO52_MOUSE	Trim21	10400	4.3549
2	2	TERA_MOUSE	Vcp	13900	4.2421
2	2	DLDH_MOUSE	Dld	6380	4.218
2	2	ODB2_MOUSE	Dbt	7010	4.0939
2	2	DSC3_MOUSE	Dsc3	12400	3.871
2	2	SNP47_MOUSE	Snap47	14200	3.8373
2	2	FBXW8_MOUSE	Fbxw8	7500	3.7315
2	2	LRP6_MOUSE	Lrp6	10200	3.7164
2	2	PGRC1_MOUSE	Pgrmc1	14800	3.677
2	2	RBP2_MOUSE	Ranbp2	18500	3.6097
2	2	DD19A_MOUSE	Ddx19a	20400	3.5606
2	2	PCBP1_MOUSE	Pcbp1	16000	3.5494
2	2	MYH10_MOUSE	Myh10	16200	3.5478
2	2	EF1G_MOUSE	Eef1g	40200	3.5303
2	2	QSOX2_MOUSE	Qsox2	14400	3.5251
2	2	VCAM1_MOUSE	Vcam1	13300	3.502
2	2	HXK2_MOUSE	Hk2	23200	3.4872
2	2	MYO1A_MOUSE	Myo1a	39400	3.4699
2	2	LPHN2_MOUSE	Lphn2	39300	3.4679
2	2	ANXA2_MOUSE	Anxa2	19200	3.4577
2	2	DPYL2_MOUSE	Dpysl2	44100	3.403
2	2	NSF_MOUSE	Nsf	33200	3.3795
2	2	SLAI2_MOUSE	Slain2	54500	3.3579
2	2	PGFRB_MOUSE	Pdgfrb	14900	3.3552
2	2	TBAL3_MOUSE	Tubal3	39300	3.3289
2	2	HMDH_MOUSE	Hmgcr	24100	3.2838
2	2	SPA3K_MOUSE	Serpina3k	11800	3.2812
2	2	A1AT1_MOUSE	Serpina1a	30400	3.2704
2	2	VATH_MOUSE	Atp6v1h	32600	3.2622
2	2	PDIA1_MOUSE	P4hb	22900	3.2522
2	2	ECM29_MOUSE	Ecm29	10300	3.2436
2	2	EHD2_MOUSE	Ehd2	6070	3.2323
2	2	AL1B1_MOUSE	Aldh1b1	6480	3.2266
2	2	CDKAL_MOUSE	Cdkal1	25400	3.2039
2	2	IGHA_MOUSE		37700	3.188
2	2	MOGS_MOUSE	Mogs	11000	3.1789
2	2	KV2A7_MOUSE		65400	3.1591
2	2	S27A1_MOUSE	Slc27a1	18000	3.1583
2	2	PTGIS_MOUSE	Ptgis	4230	3.0801
2	2	CAMP3_MOUSE	Camsap3	6170	3.0592
2	2	SEC63_MOUSE	Sec63	18200	3.0251
2	2	FMNL2_MOUSE	Fmnl2	16600	3.025
2	2	IQEC1_MOUSE	Iqsec1	15600	3.0115
2	2	HNRH2_MOUSE	Hnrnph2	25600	3.0035
2	2	DCHS_MOUSE	Hdc	31300	2.9694
2	2	TOM70_MOUSE	Tomm70a	29900	2.961
2	2	DDX6_MOUSE	Ddx6	18700	2.9178
2	2	NU155_MOUSE	Nup155	21800	2.8973
2	2	DHX15_MOUSE	Dhx15	8540	2.8906
2	2	PPM1A_MOUSE	Ppm1a	58700	2.8708
2	2	AUP1_MOUSE	Aup1	17400	2.8657
2	2	MAGD1_MOUSE	Maged1	25200	2.8384
2	2	TOIP1_MOUSE	Tor1aip1	37700	2.8339
2	2	E9Q1W3_MOUSE	Neb	33800	2.8152
2	2	SFPQ_MOUSE	Sfpq	36700	2.8119
2	2	TCPD_MOUSE	Cct4	38700	2.8081
2	2	MYO1D_MOUSE	Myo1d	13000	2.7989
2	2	H2A1F_MOUSE	Hist1h2af	12800	2.7953
2	2	CLPT1_MOUSE	Clptm1	8830	2.7928
2	2	SPTC3_MOUSE	Sptlc3	16900	2.7394
2	2	MEST_MOUSE	Mest	22500	2.7016
2	2	NOP9_MOUSE	Nop9	2600	2.6937
2	2	HS12B_MOUSE	Hspa12b	17700	2.6834
2	2	LEMD2_MOUSE	Lemd2	17400	2.6709
2	2	Q792Z1_MOUSE	Try10	92000	2.6415
2	2	PERI_MOUSE	Prph	65900	2.6339
2	2	K2C7_MOUSE	Krt7	16900	2.6121
2	2	CUL5_MOUSE	Cul5	4390	2.6094
2	2	AP3B2_MOUSE	Ap3b2	26900	2.5916
2	2	CTND1_MOUSE	Ctnnd1	23100	2.5681
2	2	PTK7_MOUSE	Ptk7	53600	2.5435
2	2	MON2_MOUSE	Mon2	6240	2.5359
2	2	E9Q3G8_MOUSE	Nup153	18000	2.5077
2	2	K2C8_MOUSE	Krt8	42700	2.5042
2	2	ACSL5_MOUSE	Acsl5	8160	2.4893
2	2	ADT2_MOUSE	Slc25a5	37400	2.4683
2	2	FAF2_MOUSE	Faf2	29800	2.4662
2	2	PCAT1_MOUSE	Lpcat1	31800	2.4591
2	2	PSA_MOUSE	Npepps	22300	2.4483
2	2	ESYT1_MOUSE	Esyt1	3350	2.4464
2	2	Q3U3J1_MOUSE	Bckdha	20200	2.4438
2	2	HBB1_MOUSE	Hbb-b1	24200	2.4253
2	2	CO4B_MOUSE	C4b	11100	2.4129
2	2	IF4B_MOUSE	Eif4b	28400	2.4026
2	2	GALT1_MOUSE	Galnt1	40300	2.3822
2	2	MST4_MOUSE	Mst4	7230	2.3456
2	2	AKAP8_MOUSE	Akap8	28800	2.3165
2	2	TM209_MOUSE	Tmem209	36700	2.3152
2	2	TM201_MOUSE	Tmem201	37500	2.3098
2	2	EAA1_MOUSE	Slc1a3	16600	2.2979
2	2	Q9D9G7_MOUSE	1700074P13Rik	21700	2.2691
2	2	MYOM1_MOUSE	Myom1	7770	2.2453
2	2	VAT1_MOUSE	Vat1	24600	2.152
2	2	RS4X_MOUSE	Rps4x	21500	2.1481
2	2	THADA_MOUSE	Thada	5410	2.1453
2	2	PYGB_MOUSE	Pygb	23000	2.0316
2	2	BAG3_MOUSE	Bag3	47600	1.9839
2	2	NFIB_MOUSE	Nfib	21000	1.9339
2	2	MA7D1_MOUSE	Map7d1	13100	1.786
1	2	ACTBL_MOUSE	Actbl2	25800	3.8115
1	2	EPHA4_MOUSE	Epha4	16100	3.7912
1	2	CMC2_MOUSE	Slc25a13	39200	3.1278
1	2	CARM1_MOUSE	Carm1	10900	2.9074
1	2	MMS19_MOUSE	Mms19	1620	2.6699
1	1	ILVBL_MOUSE	Ilvbl	2590	5.1352
1	1	ALG2_MOUSE	Alg2	8400	4.9532
1	1	EIF3F_MOUSE	Eif3f	26800	4.8454
1	1	AVIL_MOUSE	Avil	29700	4.5395
1	1	PSD11_MOUSE	Psmd11	43300	4.5324
1	1	RSSA_MOUSE	Rpsa	14600	4.5303
1	1	STAB1_MOUSE	Stab1	7500	4.4635
1	1	PUR6_MOUSE	Paics	15500	4.4413
1	1	RFOX1_MOUSE	Rbfox1	50300	4.3585
1	1	SYG_MOUSE	Gars	34100	4.3104
1	1	ACLY_MOUSE	Acly	6360	4.2932
1	1	PSD12_MOUSE	Psmd12	9700	4.2304
1	1	KV3A1_MOUSE		14900	4.1771
1	1	MSH2_MOUSE	Msh2	8200	4.1612
1	1	IQGA2_MOUSE	Iqgap2	11700	4.1448
1	1	EPHA3_MOUSE	Epha3	27500	4.1306
1	1	PTPRS_MOUSE	Ptprs	10400	4.126
1	1	LRP1_MOUSE	Lrp1	11000	4.1009
1	1	B2L13_MOUSE	Bcl2l13	8620	4.0895
1	1	MFN1_MOUSE	Mfn1	8880	4.0436
1	1	ACATN_MOUSE	Slc33a1	27700	4.0283
1	1	APOA1_MOUSE	Apoa1	68800	4.0153
1	1	CCDC8_MOUSE	Ccdc8	20200	3.9982
1	1	TCPH_MOUSE	Cct7	3430	3.9812
1	1	DX39A_MOUSE	Ddx39a	64500	3.9779
1	1	MYH11_MOUSE	Myh11	13200	3.9422
1	1	SMC3_MOUSE	Smc3	12300	3.9417
1	1	G5E8E1_MOUSE	Lrrfip1	29000	3.9253
1	1	PDIA6_MOUSE	Pdia6	12700	3.911
1	1	CADH5_MOUSE	Cdh5	20000	3.9077
1	1	LYZ1_MOUSE	Lyz1	40500	3.8989
1	1	ADCK1_MOUSE	Adck1	8010	3.8909
1	1	ACTN1_MOUSE	Actn1	2650	3.8875
1	1	UMPS_MOUSE	Umps	8350	3.8761
1	1	RFC1_MOUSE	Rfc1	13000	3.8718
1	1	G5E829_MOUSE	Atp2b1	10200	3.861
1	1	LYAG_MOUSE	Gaa	5870	3.8604
1	1	MYH6_MOUSE	Myh6	46200	3.8448
1	1	LBR_MOUSE	Lbr	5210	3.8299
1	1	PLPL6_MOUSE	Pnpla6	19700	3.8197
1	1	A2AFY7_MOUSE	Ttc17	6830	3.8182
1	1	PUM1_MOUSE	Pum1	16500	3.7891
1	1	IPO4_MOUSE	Ipo4	21300	3.6923
1	1	D3Z2R5_MOUSE	Sepn1	9200	3.6858
1	1	SKT_MOUSE	Skt	9070	3.673
1	1	Q3TG86_MOUSE	Cyp11b1	10500	3.6696
1	1	LRRC1_MOUSE	Lrrc1	10100	3.6636
1	1	TAB1_MOUSE	Tab1	14700	3.6607
1	1	TBA1B_MOUSE	Tuba1b	4110	3.6598
1	1	TKT_MOUSE	Tkt	16000	3.6359
1	1	SYDC_MOUSE	Dars	25700	3.5779
1	1	FETUA_MOUSE	Ahsg	36600	3.576
1	1	NXF1_MOUSE	Nxf1	2780	3.5641
1	1	PPM1G_MOUSE	Ppm1g	20500	3.5434
1	1	P4HA1_MOUSE	P4ha1	15900	3.5252
1	1	SAAL1_MOUSE	Saal1	4420	3.5252
1	1	MA1B1_MOUSE	Man1b1	23400	3.5086
1	1	PCD18_MOUSE	Pcdh18	6610	3.4757
1	1	ERF1_MOUSE	Etf1	14100	3.4735
1	1	PGFRA_MOUSE	Pdgfra	5700	3.4643
1	1	FLNB_MOUSE	Flnb	32500	3.4589
1	1	AAAS_MOUSE	Aaas	8530	3.4575
1	1	RS3_MOUSE	Rps3	24400	3.4509
1	1	QCR2_MOUSE	Uqcrc2	26100	3.4367
1	1	PDS5A_MOUSE	Pds5a	5260	3.4362
1	1	RCN2_MOUSE	Rcn2	16500	3.409
1	1	EHD4_MOUSE	Ehd4	19900	3.3882
1	1	CNOT1_MOUSE	Cnot1	4020	3.3729
1	1	IQGA1_MOUSE	Iqgap1	3880	3.3705
1	1	TBB2B_MOUSE	Tubb2b	1010000	3.3665
1	1	STIM1_MOUSE	Stim1	9830	3.3657
1	1	HTF4_MOUSE	Tcf12	9800	3.3655
1	1	GRAM3_MOUSE	Gramd3	6000	3.3409
1	1	MYO5A_MOUSE	Myo5a	2840	3.3338
1	1	TMX3_MOUSE	Tmx3	66600	3.3328
1	1	TM165_MOUSE	Tmem165	21700	3.3216
1	1	SGPL1_MOUSE	Sgpl1	48300	3.3188
1	1	SYRM_MOUSE	Rars2	1560	3.3159
1	1	EIF3L_MOUSE	Eif3l	16000	3.2796
1	1	PALM_MOUSE	Palm	12500	3.2693
1	1	CPT1B_MOUSE	Cpt1b	22100	3.2622
1	1	PEX6_MOUSE	Pex6	5800	3.2422
1	1	NRP2_MOUSE	Nrp2	13600	3.2346
1	1	EIF3B_MOUSE	Eif3b	17600	3.2311
1	1	IQCB1_MOUSE	Iqcb1	27600	3.2276
1	1	DDX1_MOUSE	Ddx1	19900	3.2232
1	1	EFNB1_MOUSE	Efnb1	18200	3.2054
1	1	EHD1_MOUSE	Ehd1	23100	3.2021
1	1	GNAI3_MOUSE	Gnai3	21800	3.1802
1	1	HNRPQ_MOUSE	Syncrip	3120	3.1794
1	1	SMTN_MOUSE	Smtn	11300	3.1687
1	1	KTN1_MOUSE	Ktn1	34500	3.1626
1	1	GOGA2_MOUSE	Golga2	7310	3.1568
1	1	TYW1_MOUSE	Tyw1	3860	3.1515
1	1	MOT1_MOUSE	Slc16a1	40600	3.1326
1	1	Q3U0P5_MOUSE	Entpd6	17200	3.1219
1	1	EXD2_MOUSE	Exd2	4160	3.1189
1	1	VTNC_MOUSE	Vtn	24400	3.1141
1	1	SMC2_MOUSE	Smc2	25500	3.1089
1	1	PYGM_MOUSE	Pygm	9640	3.1062
1	1	HCK_MOUSE	Hck	47700	3.0938
1	1	KV5A5_MOUSE		19600	3.0928
1	1	ADPGK_MOUSE	Adpgk	33500	3.0816
1	1	GCP60_MOUSE	Acbd3	41200	3.0709
1	1	CCD47_MOUSE	Ccdc47	15800	3.0683
1	1	A8DUK4_MOUSE	Hbb-b1	15500	3.06
1	1	SPG20_MOUSE	Spg20	15800	3.0493
1	1	Q91YT7_MOUSE	Ythdf2	39600	3.041
1	1	GTR1_MOUSE	Slc2a1	8770	3.0364
1	1	HUWE1_MOUSE	Huwe1	7460	3.0316
1	1	E9PWG6_MOUSE	Ncapg	6870	3.0187
1	1	NDUA4_MOUSE	Ndufa4	14600	2.9959
1	1	TRI32_MOUSE	Trim32	15800	2.9937
1	1	ARM10_MOUSE	Armc10	10700	2.9888
1	1	LPP_MOUSE	Lpp	12800	2.9864
1	1	RTL1_MOUSE	Rtl1	2730	2.9811
1	1	PBIP1_MOUSE	Pbxip1	3630	2.9709
1	1	HDX_MOUSE	Hdx	23100	2.957
1	1	GNAI1_MOUSE	Gnai1	52500	2.939
1	1	ANTR1_MOUSE	Antxr1	16100	2.9337
1	1	GUAA_MOUSE	Gmps	3110	2.9242
1	1	Q14BI5_MOUSE	Myom2	6850	2.9236
1	1	D3Z5S8_MOUSE	Fam46a	10900	2.9034
1	1	LAS1L_MOUSE	Las1l	10800	2.8965
1	1	2ABA_MOUSE	Ppp2r2a	32600	2.8914
1	1	BGH3_MOUSE	Tgfbi	11400	2.888
1	1	RS26_MOUSE	Rps26	17500	2.8743
1	1	GNAI2_MOUSE	Gnai2	41000	2.8613
1	1	TITIN_MOUSE	Ttn	29600	2.8563
1	1	SG223_MOUSE	Sgk223	35800	2.8389
1	1	TBC9B_MOUSE	Tbc1d9b	4410	2.8338
1	1	Q3TYW4_MOUSE	Gm7276	52200	2.8279
1	1	BDH_MOUSE	Bdh1	10700	2.8052
1	1	MET13_MOUSE	Mettl13	3100	2.7893
1	1	LPCT4_MOUSE	Lpcat4	8750	2.7844
1	1	ABCF3_MOUSE	Abcf3	10300	2.7841
1	1	TTC27_MOUSE	Ttc27	7310	2.7724
1	1	SYMC_MOUSE	Mars	28300	2.7591
1	1	ELP1_MOUSE	Ikbkap	13400	2.7537
1	1	SRBP2_MOUSE	Srebf2	22100	2.7411
1	1	MCM6_MOUSE	Mcm6	28400	2.7162
1	1	FUBP1_MOUSE	Fubp1	15800	2.7108
1	1	OTUD4_MOUSE	Otud4	19100	2.7008
1	1	MYH1_MOUSE	Myh1	14700	2.6974
1	1	TBG1_MOUSE	Tubg1	20500	2.6764
1	1	KEAP1_MOUSE	Keap1	18000	2.6656
1	1	K1C25_MOUSE	Krt25	39000	2.6614
1	1	B1ASP2_MOUSE	Jak1	116000	2.6603
1	1	SMAD2_MOUSE	Smad2	32700	2.6322
1	1	EXOC4_MOUSE	Exoc4	32300	2.6247
1	1	ST38L_MOUSE	Stk38l	38300	2.6147
1	1	RAB10_MOUSE	Rab10	2730	2.6141
1	1	CLH_MOUSE	Cltc	5260	2.612
1	1	PCH2_MOUSE	Trip13	61200	2.5964
1	1	PUR8_MOUSE	Adsl	17900	2.5964
1	1	PTH1R_MOUSE	Pth1r	22300	2.5939
1	1	UBE3C_MOUSE	Ube3c	17000	2.5839
1	1	CPSF1_MOUSE	Cpsf1	1470	2.5826
1	1	AT1A2_MOUSE	Atp1a2	22100	2.5806
1	1	K6PL_MOUSE	Pfkl	3920	2.5669
1	1	MATR3_MOUSE	Matr3	3860	2.5669
1	1	HDAC1_MOUSE	Hdac1	39800	2.545
1	1	LAC1_MOUSE		43600	2.5406
1	1	ERF_MOUSE	Erf	35700	2.5238
1	1	ZN513_MOUSE	Znf513	10400	2.5194
1	1	BZW2_MOUSE	Bzw2	11700	2.5129
1	1	CATA_MOUSE	Cat	19300	2.5054
1	1	IF2B2_MOUSE	Igf2bp2	18700	2.4977
1	1	ACAD9_MOUSE	Acad9	12100	2.4964
1	1	AT1B1_MOUSE	Atp1b1	47700	2.4721
1	1	CCR1_MOUSE	Ccr1	3490	2.4608
1	1	SC23A_MOUSE	Sec23a	4500	2.4606
1	1	STAT2_MOUSE	Stat2	2460	2.4603
1	1	Q8BLU0_MOUSE	Flrt2	21400	2.4581
1	1	ATLA2_MOUSE	Atl2	7530	2.4563
1	1	F6RQN3_MOUSE	Atp2a1	148000	2.4549
1	1	RO60_MOUSE	Trove2	8360	2.4406
1	1	KLD8A_MOUSE	Klhdc8a	51200	2.4382
1	1	H4_MOUSE	Hist1h4a	35900	2.4339
1	1	TSP1_MOUSE	Thbs1	16200	2.4318
1	1	Q91XX1_MOUSE	Pcdhgc3	2880	2.4193
1	1	PCBP2_MOUSE	Pcbp2	11900	2.4189
1	1	WDFY3_MOUSE	Wdfy3	1660	2.3767
1	1	LONP2_MOUSE	Lonp2	1960	2.3749
1	1	AHDC1_MOUSE	Ahdc1	4870	2.347
1	1	UBR4_MOUSE	Ubr4	1400	2.3416
1	1	MYO1E_MOUSE	Myo1e	1270	2.3224
1	1	ABD12_MOUSE	Abhd12	4190	2.3198
1	1	ANFY1_MOUSE	Ankfy1	6760	2.3109
1	1	DHB12_MOUSE	Hsd17b12	23400	2.3054
1	1	PRP19_MOUSE	Prpf19	15100	2.275
1	1	MYO3B_MOUSE	Myo3b	21000	2.2689
1	1	DHC24_MOUSE	Dhcr24	63100	2.2679
1	1	WDR18_MOUSE	Wdr18	26100	2.2596
1	1	E9Q564_MOUSE	Olfr608	216000	2.2168
1	1	S61A1_MOUSE	Sec61a1	46100	2.1928
1	1	A2MP_MOUSE	A2mp	97600	2.1776
1	1	HYOU1_MOUSE	Hyou1	3690	2.1708
1	1	DDX21_MOUSE	Ddx21	6490	2.1657
1	1	ODO1_MOUSE	Ogdh	1200	2.1625
1	1	MYO9B_MOUSE	Myo9b	11500	2.146
1	1	E9QN52_MOUSE	Lrrfip2	8990	2.1367
1	1	SURF4_MOUSE	Surf4	21500	2.1328
1	1	BRAF_MOUSE	Braf	27800	2.0941
1	1	E9Q9T1_MOUSE	Lrrfip1	8240	2.0654
1	1	RL27A_MOUSE	Rpl27a	45100	2.0547
1	1	PUR9_MOUSE	Atic	21700	2.0322
1	1	CPSF3_MOUSE	Cpsf3	15800	2.0092
1	1	E41L1_MOUSE	Epb41l1	16400	2.0026
1	1	ADDA_MOUSE	Add1	10400	1.9838
1	1	HVM07_MOUSE	Gm16709	14200	1.982
1	1	RBBP7_MOUSE	Rbbp7	37300	1.9808
1	1	UBE2O_MOUSE	Ube2o	3030	1.9731
1	1	FADS3_MOUSE	Fads3	7270	1.9596
1	1	NIN_MOUSE	Nin	58400	1.955
1	1	AT12A_MOUSE	Atp12a	29400	1.9539
1	1	DYM_MOUSE	Dym	2990	1.9072
1	1	VPS4A_MOUSE	Vps4a	16400	1.8968
1	1	ELMD1_MOUSE	Elmod1	105000	1.8906
1	1	EXTL3_MOUSE	Extl3	10800	1.8878
1	1	HM13_MOUSE	Hm13	6500	1.8783
1	1	SRAC1_MOUSE	Serac1	6580	1.8774
1	1	SIA8F_MOUSE	St8sia6	18900	1.8766
1	1	PSMD1_MOUSE	Psmd1	27400	1.8749
1	1	ZN532_MOUSE	Znf532	137000	1.8498
1	1	AL1A1_MOUSE	Aldh1a1	38800	1.8328
1	1	TMM26_MOUSE	Tmem26	39200	1.8286
1	1	TM9S3_MOUSE	Tm9sf3	17200	1.8282
1	1	G3PT_MOUSE	Gapdhs	32900	1.8264
1	1	ARF4_MOUSE	Arf4	20700	1.8172
1	1	SC61B_MOUSE	Sec61b	19500	1.7797
1	1	B9EJ86_MOUSE	Osbpl8	4180	1.7766
1	1	CYH1_MOUSE	Cyth1	11800	1.7715
1	1	DSE_MOUSE	Dse	19500	1.7557
1	1	DAAF3_MOUSE	Dnaaf3	10500	1.7474
1	1	COG1_MOUSE	Cog1	15600	1.6582
1	1	ARMC6_MOUSE	Armc6	6320	1.6406
1	1	STK24_MOUSE	Stk24	2460	1.6183
1	1	A2ANY6_MOUSE	Mdn1	2070	1.6137
Unique	Total	reference	Gene Symbol	Avg. Precursor Intensity	AVG
43	58	FACD2_MOUSE	Fancd2	41400	3.0641
35	69	ACTA_MOUSE	Acta2	156000	2.872
22	23	TBB2A_MOUSE	Tubb2a	26000	3.2279
16	18	SERPH_MOUSE	Serpinh1	57600	3.1452
14	15	RS3_MOUSE	Rps3	32000	2.8014
14	15	PRDX1_MOUSE	Prdx1	34100	2.654
13	21	G3P_MOUSE	Gapdh	70300	3.3611
12	19	TBA1A_MOUSE	Tuba1a	31100	2.9585
12	15	A2M_MOUSE	A2m	178000	3.3982
12	12	ADT1_MOUSE	Slc25a4	155000	2.6225
11	13	EF1A1_MOUSE	Eef1a1	33200	2.5373
11	12	MPCP_MOUSE	Slc25a3	77500	2.7529
10	12	TMOD3_MOUSE	Tmod3	57800	3.1348
10	10	Q99K47_MOUSE	Fga	48100	2.9256
9	13	ACTB_MOUSE	Actb	219000	3.2875
9	12	PGRC1_MOUSE	Pgrmc1	66800	3.2207
9	10	PRS10_MOUSE	Psmc6	18300	3.0238
9	9	TECR_MOUSE	Tecr	40700	2.3553
9	9	PCNA_MOUSE	Pcna	33400	2.2404
8	9	DHB12_MOUSE	Hsd17b12	19700	2.6885
8	8	SUCB2_MOUSE	Suclg2	19000	3.3289
8	8	ATPG_MOUSE	Atp5c1	56500	3.0793
8	8	PRDX2_MOUSE	Prdx2	30600	2.4796
7	20	PRS8_MOUSE	Psmc5	10200	2.4084
7	10	RAB5C_MOUSE	Rab5c	14100	2.9974
7	8	RS4X_MOUSE	Rps4x	26000	2.5797
7	7	SRPRB_MOUSE	Srprb	48800	3.3093
7	7	MLEC_MOUSE	Mlec	48600	3.2562
7	7	Q91VA7_MOUSE	Idh3b	14200	2.7302
7	7	AHSA1_MOUSE	Ahsa1	29200	2.2718
6	11	KV5A5_MOUSE		114000	3.0641
6	9	IGH1M_MOUSE	Ighg1	65800	2.79
6	8	ADT2_MOUSE	Slc25a5	165000	3.0156
6	7	PPM1A_MOUSE	Ppm1a	33500	2.7855
6	6	TM165_MOUSE	Tmem165	40300	3.9096
6	6	TIM50_MOUSE	Timm50	87700	3.7503
6	6	ETFA_MOUSE	Etfa	11300	3.5279
6	6	RL23_MOUSE	Rpl23	16900	3.2923
6	6	M2OM_MOUSE	Slc25a11	37400	3.2259
6	6	DPM1_MOUSE	Dpm1	26500	3.1627
6	6	CLUS_MOUSE	Clu	19400	3.0769
6	6	CDIPT_MOUSE	Cdipt	28100	2.8531
6	6	PCBP1_MOUSE	Pcbp1	75500	2.798
6	6	NDUA4_MOUSE	Ndufa4	112000	2.7869
6	6	PGRC2_MOUSE	Pgrmc2	42600	2.5889
6	6	SUCB1_MOUSE	Sucla2	40300	2.3045
5	15	IGKC_MOUSE		929000	2.3042
5	9	LAC1_MOUSE		143000	3.0537
5	6	HSP7C_MOUSE	Hspa8	18700	3.5236
5	6	KV2A7_MOUSE		387000	2.7701
5	5	HBB1_MOUSE	Hbb-b1	37200	4.2465
5	5	GNAI2_MOUSE	Gnai2	32000	3.6976
5	5	ANXA2_MOUSE	Anxa2	19800	3.604
5	5	RAB2A_MOUSE	Rab2a	19800	3.4803
5	5	HNRH1_MOUSE	Hnrnph1	22400	3.3672
5	5	THIL_MOUSE	Acat1	28700	3.3626
5	5	GALK1_MOUSE	Galk1	35700	3.3038
5	5	MAP1B_MOUSE	Map1b	20400	3.2979
5	5	CHP1_MOUSE	Chp1	21200	3.2052
5	5	PRP31_MOUSE	Prpf31	29300	3.2009
5	5	RS14_MOUSE	Rps14	73500	3.0324
5	5	QKI_MOUSE	Qki	21400	3.0147
5	5	BAG2_MOUSE	Bag2	59900	2.7839
5	5	RS15A_MOUSE	Rps15a	21900	2.7723
5	5	RL24_MOUSE	Rpl24	14800	2.7714
5	5	MEP50_MOUSE	Wdr77	49100	2.7196
5	5	BDH_MOUSE	Bdh1	13700	2.695
5	5	K1C19_MOUSE	Krt19	35500	2.6189
5	5	GPX8_MOUSE	Gpx8	57000	2.617
5	5	CO3_MOUSE	C3	10200	2.5044
5	5	GHC1_MOUSE	Slc25a22	43800	2.3414
5	5	S61A1_MOUSE	Sec61a1	55000	2.3375
5	5	PPM1B_MOUSE	Ppm1b	29300	2.3269
4	6	KV5A1_MOUSE	Igk-V19-17	115000	2.4144
4	5	QCR2_MOUSE	Uqcrc2	19100	3.4509
4	5	ATPA_MOUSE	Atp5a1	25100	3.2775
4	5	MEST_MOUSE	Mest	19000	2.6164
4	4	ECI1_MOUSE	Eci1	26500	3.8609
4	4	RAB14_MOUSE	Rab14	16300	3.8373
4	4	HS90B_MOUSE	Hsp90ab1	19500	3.7658
4	4	Q9JIA6_MOUSE	Galk1	8920	3.7156
4	4	CAPZB_MOUSE	Capzb	25600	3.3956
4	4	TBB3_MOUSE	Tubb3	19600	3.3328
4	4	EFTU_MOUSE	Tufm	23500	3.2781
4	4	EMD_MOUSE	Emd	23600	3.2549
4	4	SC22B_MOUSE	Sec22b	15300	3.2218
4	4	KV2A6_MOUSE		68800	3.2126
4	4	TADBP_MOUSE	Tardbp	16100	3.1295
4	4	SFXN3_MOUSE	Sfxn3	22600	3.0875
4	4	RL10_MOUSE	Rpl10	12900	3.0385
4	4	RAB18_MOUSE	Rab18	43400	3.0357
4	4	CY1_MOUSE	Cyc1	14600	3.0013
4	4	COX2_MOUSE	Mtco2	8840	2.9521
4	4	STMN2_MOUSE	Stmn2	21500	2.9405
4	4	SSRA_MOUSE	Ssr1	77500	2.9331
4	4	RALA_MOUSE	Rala	7420	2.9063
4	4	MTAP_MOUSE	Mtap	15800	2.8993
4	4	LAP2B_MOUSE	Tmpo	24500	2.8869
4	4	KV5A3_MOUSE		244000	2.8742
4	4	ETFB_MOUSE	Etfb	35400	2.8637
4	4	RL38_MOUSE	Rpl38	21800	2.8548
4	4	RAP2C_MOUSE	Rap2c	3240	2.7403
4	4	SAE1_MOUSE	Sae1	17700	2.7337
4	4	APOE_MOUSE	Apoe	21000	2.7323
4	4	THIKA_MOUSE	Acaa1a	7520	2.7323
4	4	T126A_MOUSE	Tmem126a	53100	2.6899
4	4	DHSB_MOUSE	Sdhb	16600	2.6231
4	4	C1QC_MOUSE	C1qc	73900	2.5037
4	4	TRABD_MOUSE	Trabd	26800	2.4847
4	4	HACD3_MOUSE	ptplad1	23900	2.4676
4	4	RAN_MOUSE	Ran	37500	2.3725
4	4	LDHA_MOUSE	Ldha	24900	2.2716
4	4	RS11_MOUSE	Rps11	40700	2.1371
4	4	ITM2A_MOUSE	Itm2a	21500	2.0526
3	5	TBB1_MOUSE	Tubb1	44500	3.0612
3	5	TBB5_MOUSE	Tubb5	55000	3.0397
3	5	CHCH3_MOUSE	Chchd3	11500	2.5864
3	4	RCN2_MOUSE	Rcn2	24500	3.6879
3	4	TIM23_MOUSE	Timm23	23400	3.0891
3	4	PRMT5_MOUSE	Prmt5	6520	2.9837
3	4	1433B_MOUSE	Ywhab	17100	2.8289
3	4	CN166_MOUSE		6220	2.7511
3	4	SSRD_MOUSE	Ssr4	17000	2.7245
3	4	ARL1_MOUSE	Arl1	11500	2.3545
3	4	KV5AB_MOUSE		69700	2.1702
3	3	RSSA_MOUSE	Rpsa	72400	3.6594
3	3	CA198_MOUSE		15000	3.6205
3	3	RFC3_MOUSE	Rfc3	23800	3.5521
3	3	GNAQ_MOUSE	Gnaq	14900	3.5286
3	3	DJB11_MOUSE	Dnajb11	11800	3.508
3	3	HBAZ_MOUSE	Hbz	35500	3.4708
3	3	ITM2C_MOUSE	Itm2c	8210	3.4227
3	3	CRYAB_MOUSE	Cryab	20300	3.329
3	3	ATPO_MOUSE	Atp5o	22700	3.3102
3	3	C1QA_MOUSE	C1qa	12900	3.2796
3	3	ARF1_MOUSE	Arf1	56800	3.2521
3	3	COPR5_MOUSE	Copr5	15800	3.2478
3	3	RAB5A_MOUSE	Rab5a	13700	3.2296
3	3	CAZA1_MOUSE	Capza1	19100	3.2015
3	3	RLA0_MOUSE	Rplp0	26000	3.1585
3	3	ODPB_MOUSE	Pdhb	4570	3.157
3	3	HSPB1_MOUSE	Hspb1	129000	3.1081
3	3	PSA4_MOUSE	Psma4	35200	3.1065
3	3	RL11_MOUSE	Rpl11	51300	3.0959
3	3	KV5A7_MOUSE	Gm5571	28100	3.0541
3	3	Q792Z1_MOUSE	Try10	39200	2.9117
3	3	TM173_MOUSE	Tmem173	4390	2.9065
3	3	ELOB_MOUSE	Tceb2	21700	2.884
3	3	PGAM5_MOUSE	Pgam5	32200	2.8809
3	3	RB33B_MOUSE	Rab33b	42500	2.8741
3	3	AIMP1_MOUSE	Aimp1	23500	2.8504
3	3	MYCT1_MOUSE	Myct1	13200	2.8334
3	3	PCMD2_MOUSE	Pcmtd2	17000	2.7959
3	3	PHB2_MOUSE	Phb2	16300	2.7917
3	3	Q8K0Z5_MOUSE	Tpm3	9550	2.7825
3	3	OST48_MOUSE	Ddost	14600	2.7591
3	3	GNAO_MOUSE	Gnao1	46800	2.7438
3	3	ARP2_MOUSE	Actr2	10900	2.7378
3	3	MUG1_MOUSE	Mug1	7990	2.7368
3	3	RS2_MOUSE	Rps2	11900	2.7226
3	3	GBB1_MOUSE	Gnb1	29500	2.6584
3	3	GNAI1_MOUSE	Gnai1	62800	2.644
3	3	HBA_MOUSE	Hba	33900	2.6033
3	3	MYL1_MOUSE	Myl1	16300	2.5763
3	3	GNA11_MOUSE	Gna11	25200	2.5378
3	3	ATPB_MOUSE	Atp5b	5770	2.5166
3	3	RASH_MOUSE	Hras1	26000	2.5126
3	3	KV6A6_MOUSE		57100	2.4149
3	3	RFC5_MOUSE	Rfc5	8510	2.3887
3	3	RS3A_MOUSE	Rps3a	24000	2.3223
3	3	ANM1_MOUSE	Prmt1	19100	2.3049
3	3	1433E_MOUSE	Ywhae	22800	2.2454
3	3	H4_MOUSE	Hist1h4a	33800	2.2359
3	3	RAC1_MOUSE	Rac1	34600	2.07
3	3	NPM_MOUSE	Npm1	44300	2.036
3	3	ERGI1_MOUSE	Ergic1	22000	1.8416
2	4	KV3A1_MOUSE		12300	4.4188
2	3	CO8G_MOUSE	C8g	3150	3.0878
2	3	NEUM_MOUSE	Gap43	7800	3.0811
2	3	KV3AD_MOUSE		11600	2.8526
2	3	HS90A_MOUSE	Hsp90aa1	27900	2.4257
2	3	NTPCR_MOUSE	Ntpcr	2730	2.2262
2	3	RL40_MOUSE	Uba52	25700	2.0145
2	2	KV5AA_MOUSE		49700	5.3462
2	2	RRAS2_MOUSE	Rras2	43000	4.0938
2	2	TBB4A_MOUSE	Tubb4a	18400	4.0789
2	2	1433Z_MOUSE	Ywhaz	26400	3.9438
2	2	GLYR1_MOUSE	Glyr1	18400	3.8925
2	2	1433T_MOUSE	Ywhaq	33200	3.8085
2	2	RAB5B_MOUSE	Rab5b	4950	3.774
2	2	SSRG_MOUSE	Ssr3	34100	3.7696
2	2	RFC2_MOUSE	Rfc2	13600	3.7635
2	2	KV5A4_MOUSE		442000	3.7384
2	2	EFNB1_MOUSE	Efnb1	19800	3.6931
2	2	ARL10_MOUSE	Arl10	18100	3.6521
2	2	DLK1_MOUSE	Dlk1	16700	3.6438
2	2	PSA7L_MOUSE	Psma8	15200	3.5796
2	2	LAP2A_MOUSE	Tmpo	46100	3.5129
2	2	TBB6_MOUSE	Tubb6	23800	3.4814
2	2	FIS1_MOUSE	Fis1	34400	3.456
2	2	VAPA_MOUSE	Vapa	24500	3.4506
2	2	GNAI3_MOUSE	Gnai3	18500	3.406
2	2	COF1_MOUSE	Cfl1	82400	3.3752
2	2	THIO_MOUSE	Txn	38100	3.2822
2	2	ALG2_MOUSE	Alg2	20100	3.277
2	2	PPAC_MOUSE	Acp1	38200	3.2495
2	2	THTM_MOUSE	Mpst	16600	3.193
2	2	RS27L_MOUSE	Rps27l	51200	3.1894
2	2	GNAS1_MOUSE	Gnas	10200	3.1551
2	2	ARM10_MOUSE	Armc10	27300	3.1504
2	2	NUDT5_MOUSE	Nudt5	35000	3.1442
2	2	RDH13_MOUSE	Rdh13	29300	3.1249
2	2	SKP1_MOUSE	Skp1	18800	3.1189
2	2	PSMD9_MOUSE	Psmd9	13300	3.1142
2	2	Q8JZU2_MOUSE	Slc25a1	16800	3.1009
2	2	CAZA2_MOUSE	Capza2	10600	3.0936
2	2	PLCA_MOUSE	Agpat1	20700	3.0933
2	2	DHR13_MOUSE	Dhrs13	21100	3.0929
2	2	NUBP2_MOUSE	Nubp2	9500	3.0838
2	2	ODBA_MOUSE	Bckdha	13300	3.0751
2	2	UBAC2_MOUSE	Ubac2	18200	3.0414
2	2	RS27_MOUSE	Rps27	83900	3.0209
2	2	C1QB_MOUSE	C1qb	29600	3.0127
2	2	UCRI_MOUSE	Uqcrfs1	23800	2.9882
2	2	IF6_MOUSE	Eif6	5850	2.9819
2	2	RS26_MOUSE	Rps26	9900	2.9482
2	2	CRCM1_MOUSE	Orai1	24300	2.9474
2	2	RBM14_MOUSE	Rbm14	21600	2.9414
2	2	DIC_MOUSE	Slc25a10	17900	2.9386
2	2	RS20_MOUSE	Rps20	42200	2.9348
2	2	STOM_MOUSE	Stom	17400	2.9192
2	2	KV3A8_MOUSE		23200	2.8876
2	2	EFHA1_MOUSE	Efha1	6570	2.8737
2	2	RB11A_MOUSE	Rab11a	7570	2.8556
2	2	ELAV1_MOUSE	Elavl1	19100	2.8241
2	2	KV6A1_MOUSE		44200	2.8177
2	2	CBX3_MOUSE	Cbx3	13200	2.8124
2	2	PSDE_MOUSE	Psmd14	10400	2.7921
2	2	NEST_MOUSE	Nes	6180	2.7826
2	2	MYL6_MOUSE	Myl6	19700	2.7723
2	2	NDUS3_MOUSE	Ndufs3	14000	2.7706
2	2	TPIS_MOUSE	Tpi1	8870	2.7601
2	2	UBXN1_MOUSE	Ubxn1	20100	2.7595
2	2	GPX3_MOUSE	Gpx3	10900	2.749
2	2	PCBP2_MOUSE	Pcbp2	27400	2.7471
2	2	TI17B_MOUSE	Timm17b	41900	2.7288
2	2	RL9_MOUSE	Rpl9	15600	2.7237
2	2	RANT_MOUSE	Rasl2-9	20200	2.7199
2	2	ARPC4_MOUSE	Arpc4	22200	2.7174
2	2	MK01_MOUSE	Mapk1	12800	2.7153
2	2	IGF2_MOUSE	Igf2	13700	2.6826
2	2	G3PT_MOUSE	Gapdhs	20900	2.6322
2	2	P5CR3_MOUSE	Pycrl	24000	2.5892
2	2	ARF4_MOUSE	Arf4	76500	2.5354
2	2	PCMD1_MOUSE	Pcmtd1	3270	2.53
2	2	VDAC2_MOUSE	Vdac2	21800	2.4663
2	2	Q9D9G7_MOUSE	1700074P13Rik	25300	2.4523
2	2	RL22_MOUSE	Rpl22	36500	2.4398
2	2	ANXA1_MOUSE	Anxa1	8300	2.4214
2	2	RAB1B_MOUSE	Rab1b	3260	2.4211
2	2	HAX1_MOUSE	Hax1	19900	2.4039
2	2	SNG3_MOUSE	Syngr3	53600	2.3235
2	2	RFC4_MOUSE	Rfc4	19000	2.2814
2	2	PREB_MOUSE	Preb	12600	2.2257
2	2	DIA1_MOUSE		8950	2.2167
2	2	PGK1_MOUSE	Pgk1	6260	2.197
2	2	ARL8B_MOUSE	Arl8b	29300	2.1705
2	2	SPIN1_MOUSE	Spin1	9830	2.1468
2	2	SURF4_MOUSE	Surf4	20100	2.1335
2	2	HPT_MOUSE	Hp	15100	2.0551
2	2	GRP78_MOUSE	Hspa5	7090	2.0201
2	2	CRKL_MOUSE	Crkl	9450	2.0046
2	2	RL23A_MOUSE	Rpl23a	8750	1.977
2	2	HM13_MOUSE	Hm13	8670	1.9013
1	2	KBL_MOUSE	Gcat	4290	4.638
1	2	DUS3_MOUSE	Dusp3	14100	4.3684
1	2	COPZ2_MOUSE	Copz2	6440	3.7425
1	2	KV6AB_MOUSE		12900	3.5729
1	2	E9PYJ9_MOUSE	Ldb3	20800	3.4832
1	2	RAP2B_MOUSE	Rap2b	2780	3.1502
1	2	ADRM1_MOUSE	Adrm1	9860	3.0343
1	2	GET4_MOUSE	Get4	1730	3.0109
1	2	RAB10_MOUSE	Rab10	2010	3.0099
1	2	RFOX2_MOUSE	Rbfox2	7610	2.9249
1	2	PRDX4_MOUSE	Prdx4	12500	2.8865
1	2	RRBP1_MOUSE	Rrbp1	2190	2.5442
1	2	HCDH_MOUSE	Hadh	1530	2.2914
1	2	ML12B_MOUSE	Myl12b	12800	2.2802
1	2	TMX2_MOUSE	Tmx2	6480	2.19
1	2	MRP_MOUSE	Marcksl1	2680	2.1258
1	2	Q8CBB6_MOUSE	Gm13646	393000	1.6577
1	2	RS10_MOUSE	Rps10	2100	1.654
1	2	PRS6A_MOUSE	Psmc3	1860	1.4802
1	1	DDAH2_MOUSE	Ddah2	4690	4.8739
1	1	ASPH_MOUSE	Asph	16400	4.7102
1	1	SCAM3_MOUSE	Scamp3	10100	4.6008
1	1	LTOR1_MOUSE	Lamtor1	42000	4.5864
1	1	Q3U466_MOUSE	Cln6	12800	4.4773
1	1	ACTS_MOUSE	Acta1	12300	4.4389
1	1	H2B1B_MOUSE	Hist1h2bb	6210	4.4316
1	1	A8DUK4_MOUSE	Hbb-b1	104000	4.4108
1	1	TRAP1_MOUSE	Trap1	34200	4.377
1	1	COPE_MOUSE	Cope	22400	4.2795
1	1	EF1B_MOUSE	Eef1b	7520	4.2407
1	1	1433G_MOUSE	Ywhag	52600	4.2083
1	1	RRAS_MOUSE	Rras	11200	4.1877
1	1	ARL8A_MOUSE	Arl8a	29800	4.1831
1	1	APOA1_MOUSE	Apoa1	22500	4.1035
1	1	HNRPD_MOUSE	Hnrnpd	37700	4.1018
1	1	OTUB1_MOUSE	Otub1	11200	4.0799
1	1	SELS_MOUSE	Vimp	28000	4.0739
1	1	MATN1_MOUSE	Matn1	4660	4.0422
1	1	LYZ1_MOUSE	Lyz1	31500	4.0159
1	1	NSF_MOUSE	Nsf	20600	3.9879
1	1	RAB7A_MOUSE	Rab7a	7580	3.9627
1	1	DCAF7_MOUSE	Dcaf7	13600	3.9481
1	1	WIPI4_MOUSE	Wdr45	5640	3.8833
1	1	RHOA_MOUSE	Rhoa	6200	3.8775
1	1	RS23_MOUSE	Rps23	11800	3.8721
1	1	FIBB_MOUSE	Fgb	6320	3.862
1	1	TMM33_MOUSE	Tmem33	39000	3.8566
1	1	RCN3_MOUSE	Rcn3	20300	3.8091
1	1	PRDX6_MOUSE	Prdx6	7630	3.807
1	1	RING1_MOUSE	Ring1	5560	3.7952
1	1	FRIL1_MOUSE	Ftl1	17100	3.751
1	1	Q99N15_MOUSE	Hsd17b10	13100	3.7452
1	1	PSB3_MOUSE	Psmb3	2940	3.7381
1	1	RALB_MOUSE	Ralb	11200	3.7112
1	1	CRLS1_MOUSE	Crls1	14800	3.6948
1	1	VAPB_MOUSE	Vapb	20400	3.6811
1	1	COQ3_MOUSE	Coq3	23200	3.6755
1	1	RHOG_MOUSE	Rhog	36500	3.6674
1	1	STRAP_MOUSE	Strap	5770	3.6602
1	1	PSA7_MOUSE	Psma7	14600	3.6558
1	1	SjGST_Schistosoma		2500	3.645
1	1	KV5AE_MOUSE		12600	3.6348
1	1	RAB8A_MOUSE	Rab8a	4420	3.6314
1	1	RAB32_MOUSE	Rab32	24500	3.6256
1	1	PRAF2_MOUSE	Praf2	13300	3.6126
1	1	NDUA8_MOUSE	Ndufa8	16200	3.5917
1	1	PDIP2_MOUSE	Poldip2	8490	3.5883
1	1	KV5A9_MOUSE	Gm10881	284000	3.5796
1	1	PROF2_MOUSE	Pfn2	34300	3.5661
1	1	KV3AM_MOUSE		520000	3.5585
1	1	ICLN_MOUSE	Clns1a	28200	3.5504
1	1	AIP_MOUSE	Aip	9420	3.5185
1	1	AIFM2_MOUSE	Aifm2	17900	3.5149
1	1	KPRA_MOUSE	Prpsap1	5690	3.508
1	1	MPC2_MOUSE	Mpc2	7990	3.4766
1	1	CSN8_MOUSE	Cops8	10700	3.4569
1	1	PSA1_MOUSE	Psma1	6990	3.4417
1	1	STMN3_MOUSE	Stmn3	10800	3.4357
1	1	RBPMS_MOUSE	Rbpms	7240	3.4213
1	1	AIMP2_MOUSE	Aimp2	4230	3.418
1	1	PORED_MOUSE	Srd5a3	5530	3.4115
1	1	ZFPL1_MOUSE	Zfpl1	25400	3.396
1	1	1433F_MOUSE	Ywhah	5900	3.3779
1	1	EF1D_MOUSE	Eef1d	8260	3.3728
1	1	CDK1_MOUSE	Cdk1	8550	3.3608
1	1	KV4A1_MOUSE		612000	3.3608
1	1	P5CR1_MOUSE	Pycr1	23600	3.3501
1	1	ALDR_MOUSE	Akr1b1	8320	3.3482
1	1	SQRD_MOUSE	Sqrdl	30900	3.3112
1	1	ATP5I_MOUSE	Atp5i	23200	3.3034
1	1	SNP23_MOUSE	Snap23	27500	3.2684
1	1	ITM2B_MOUSE	Itm2b	36500	3.2531
1	1	TMEDA_MOUSE	Tmed10	7570	3.243
1	1	CHIP_MOUSE	Stub1	21400	3.2281
1	1	FCN1_MOUSE	Fcn1	2130	3.2254
1	1	SAR1A_MOUSE	Sar1a	9510	3.2165
1	1	SPS1_MOUSE	Sephs1	8930	3.2124
1	1	MAP1A_MOUSE	Map1a	10900	3.1993
1	1	ROA3_MOUSE	Hnrnpa3	10900	3.1885
1	1	MTX1_MOUSE	Mtx1	4970	3.1704
1	1	KV2A5_MOUSE		577000	3.1676
1	1	DJB12_MOUSE	Dnajb12	21100	3.1597
1	1	TIDC1_MOUSE	Timmdc1	11900	3.1481
1	1	E9Q7Q3_MOUSE	Tpm3	14800	3.1465
1	1	DNJB6_MOUSE	Dnajb6	9530	3.1457
1	1	APOOL_MOUSE	Apool	23300	3.1441
1	1	HS71A_MOUSE	Hspa1a	48000	3.1234
1	1	H2A1F_MOUSE	Hist1h2af	21000	3.1099
1	1	RAP1A_MOUSE	Rap1a	22300	3.104
1	1	TYSY_MOUSE	Tyms	12100	3.104
1	1	MTPN_MOUSE	Mtpn	12500	3.1028
1	1	BRI3B_MOUSE	Bri3bp	3420	3.0793
1	1	T106B_MOUSE	Tmem106b	25600	3.0628
1	1	ELOC_MOUSE	Tceb1	10500	3.0545
1	1	SEP15_MOUSE	2015-09-15	1340	3.0274
1	1	FACE2_MOUSE	Rce1	4930	3.0203
1	1	FA49A_MOUSE	Fam49a	4340	2.9944
1	1	KCD12_MOUSE	Kctd12	5430	2.9809
1	1	HNRPK_MOUSE	Hnrnpk	2950	2.9791
1	1	VDAC3_MOUSE	Vdac3	5610	2.9593
1	1	TBA4A_MOUSE	Tuba4a	1820	2.9424
1	1	ARFRP_MOUSE	Arfrp1	1190	2.9315
1	1	LAC2_MOUSE	Iglc2	20500	2.9219
1	1	IF2A_MOUSE	Eif2s1	18400	2.909
1	1	RL27A_MOUSE	Rpl27a	36900	2.8939
1	1	ORC6_MOUSE	Orc6	18100	2.8734
1	1	MP2K6_MOUSE	Map2k6	11800	2.8615
1	1	GOT1B_MOUSE	Golt1b	10600	2.8556
1	1	RAB1A_MOUSE	Rab1A	4320	2.8494
1	1	GOLP3_MOUSE	Golph3	6800	2.827
1	1	PRS7_MOUSE	Psmc2	14300	2.8011
1	1	LMNA_MOUSE	Lmna	14400	2.7949
1	1	NFIB_MOUSE	Nfib	6330	2.7387
1	1	RASK_MOUSE	Kras	15000	2.7227
1	1	DHX30_MOUSE	Dhx30	30400	2.6991
1	1	AL3A2_MOUSE	Aldh3a2	4420	2.6834
1	1	HSP72_MOUSE	Hspa2	9480	2.6791
1	1	MOB2_MOUSE	Mob2	33100	2.6728
1	1	RS24_MOUSE	Rps24	12200	2.6583
1	1	RS16_MOUSE	Rps16	1330	2.658
1	1	A2MP_MOUSE	A2mp	419000	2.6577
1	1	VP37C_MOUSE	Vps37c	5590	2.6471
1	1	LV1A_MOUSE		56400	2.639
1	1	NSMA_MOUSE	Smpd2	13200	2.6357
1	1	CX026_MOUSE		15800	2.6333
1	1	CDS2_MOUSE	Cds2	8480	2.6256
1	1	RASN_MOUSE	Nras	17700	2.6192
1	1	BNIP3_MOUSE	Bnip3	15300	2.6106
1	1	RAB35_MOUSE	Rab35	48000	2.6102
1	1	TOR1A_MOUSE	Tor1a	3080	2.606
1	1	WDR18_MOUSE	Wdr18	19000	2.6055
1	1	RL7L_MOUSE	Rpl7l1	2460	2.5976
1	1	GL8D1_MOUSE	Glt8d1	5940	2.5973
1	1	LAT1_MOUSE	Slc7a5	11300	2.5924
1	1	RUXE_MOUSE	Snrpe	7490	2.5887
1	1	DNJA1_MOUSE	Dnaja1	15100	2.5683
1	1	TBG1_MOUSE	Tubg1	7340	2.5502
1	1	RL13_MOUSE	Rpl13	13000	2.5189
1	1	GPI8_MOUSE	Pigk	2920	2.5162
1	1	TOLIP_MOUSE	Tollip	2450	2.4641
1	1	CDK12_MOUSE	Cdk12	23400	2.4566
1	1	ARF5_MOUSE	Arf5	106000	2.4558
1	1	KITH_MOUSE	Tk1	5110	2.447
1	1	PX11B_MOUSE	Pex11b	15900	2.4403
1	1	MENTO_MOUSE	Stard3nl	17500	2.4385
1	1	CDN1C_MOUSE	Cdkn1c	21400	2.4368
1	1	AT5F1_MOUSE	Atp5f1	38600	2.4307
1	1	TTLL4_MOUSE	Ttll4	10700	2.421
1	1	KV3AI_MOUSE		198000	2.4163
1	1	RAB9A_MOUSE	Rab9a	30400	2.4112
1	1	RUXF_MOUSE	Snrpf	6550	2.4009
1	1	SMD3_MOUSE	Snrpd3	9430	2.3938
1	1	KV5A2_MOUSE		46400	2.3932
1	1	RAB15_MOUSE	Rab15	6790	2.3863
1	1	RPAC1_MOUSE	Polr1c	2180	2.3819
1	1	HBB2_MOUSE	Hbb-b2	67200	2.3784
1	1	ICMT_MOUSE	Icmt	7750	2.3697
1	1	D3Z2H9_MOUSE	Tpm3-rs7	6610	2.3653
1	1	DHCR7_MOUSE	Dhcr7	8680	2.3422
1	1	SGCG_MOUSE	Sgcg	2030	2.3416
1	1	CTDS1_MOUSE	Ctdsp1	10600	2.3261
1	1	H31_MOUSE	Hist1h3a	12700	2.3213
1	1	Q3V460_MOUSE	Gm561	7710	2.3038
1	1	VINEX_MOUSE	Sorbs3	4060	2.2976
1	1	IGG2B_MOUSE	Igh-3	8830	2.2975
1	1	HPRT_MOUSE	Hprt1	8960	2.2851
1	1	NDUAD_MOUSE	Ndufa13	4940	2.2747
1	1	SEN34_MOUSE	Tsen34	2800	2.2658
1	1	DHRS1_MOUSE	Dhrs1	11200	2.264
1	1	CLIC1_MOUSE	Clic1	13500	2.2603
1	1	ADH1_MOUSE	Adh1	9940	2.226
1	1	RS18_MOUSE	Rps18	11000	2.2197
1	1	H2B1A_MOUSE	Hist1h2ba	39700	2.2168
1	1	RAC2_MOUSE	Rac2	14800	2.2158
1	1	HVM51_MOUSE		19100	2.2149
1	1	ARL15_MOUSE	Arl15	17100	2.2112
1	1	NMRL1_MOUSE	Nmral1	37100	2.2081
1	1	LTOR3_MOUSE	Lamtor3	6600	2.2018
1	1	TRI23_MOUSE	Trim23	2630	2.1951
1	1	SC61G_MOUSE	Sec61g	1600	2.1905
1	1	KV3AC_MOUSE		10900	2.1861
1	1	LEG1_MOUSE	Lgals1	11900	2.1739
1	1	FBRL_MOUSE	Fbl	15400	2.1665
1	1	RL12_MOUSE	Rpl12	48600	2.1661
1	1	RAB13_MOUSE	Rab13	45000	2.1571
1	1	KV3AJ_MOUSE		96000	2.1547
1	1	LSM12_MOUSE	Lsm12	9850	2.1474
1	1	RL27_MOUSE	Rpl27	24100	2.1331
1	1	RAB38_MOUSE	Rab38	3860	2.1171
1	1	EFNB3_MOUSE	Efnb3	19400	2.1095
1	1	ERD23_MOUSE	Kdelr3	25700	2.0961
1	1	RSU1_MOUSE	Rsu1	4030	2.0945
1	1	MCATL_MOUSE	Slc25a29	15600	2.0835
1	1	EF2_MOUSE	Eef2	13000	2.0816
1	1	ARL2_MOUSE	Arl2	9620	2.0802
1	1	MCAT_MOUSE	Slc25a20	19200	2.0706
1	1	LMAN2_MOUSE	Lman2	19100	2.0574
1	1	COBA2_MOUSE	Col11a2	4090	2.0553
1	1	IGJ_MOUSE	Igj	198000	2.0314
1	1	MFS10_MOUSE	Mfsd10	1460	2.0183
1	1	HSPB8_MOUSE	Hspb8	12000	2.0103
1	1	DNJA3_MOUSE	Dnaja3	8630	1.9968
1	1	TTHY_MOUSE	Ttr	45500	1.9802
1	1	PSA5_MOUSE	Psma5	23400	1.9721
1	1	AAED1_MOUSE	Aaed1	1130	1.97
1	1	KVM5_MOUSE		64000	1.9657
1	1	FADS1_MOUSE	Fads1	3930	1.9645
1	1	KV1A1_MOUSE		166000	1.9625
1	1	TMCO1_MOUSE	Tmco1	16500	1.962
1	1	ELMD1_MOUSE	Elmod1	66700	1.9504
1	1	NECD_MOUSE	Ndn	18500	1.9208
1	1	PARK7_MOUSE	Park7	16400	1.9169
1	1	SUCA_MOUSE	Suclg1	11600	1.904
1	1	Q3TZ86_MOUSE	C5ar1	10900	1.8941
1	1	DRS7B_MOUSE	Dhrs7b	6700	1.887
1	1	D3YZZ5_MOUSE	Tmed7	10800	1.8783
1	1	NFYC_MOUSE	Nfyc	8760	1.8738
1	1	RS28_MOUSE	Rps28	5400	1.867
1	1	BAK_MOUSE	Bak1	11100	1.8343
1	1	TXND5_MOUSE	Txndc5	2280	1.828
1	1	CNDG2_MOUSE	Ncapg2	13700	1.8262
1	1	NUA4L_MOUSE	Ndufa4l2	20500	1.7876
1	1	DJC25_MOUSE	Dnajc25	10200	1.7732
1	1	KV3A4_MOUSE		123000	1.7476
1	1	MMS22_MOUSE	Mms22l	1580	1.7449
1	1	RFX4_MOUSE	Rfx4	19700	1.7254
1	1	SMDC1_MOUSE	Saysd1	17400	1.7094
1	1	SEPT9_MOUSE	2015-09-09	9030	1.6872
1	1	SC61B_MOUSE	Sec61b	15600	1.686
1	1	RS13_MOUSE	Rps13	19600	1.6725
1	1	F6VTG4_MOUSE	Spg7	7870	1.6659
1	1	CBLN1_MOUSE	Cbln1	107000	1.6228
1	1	DPOLB_MOUSE	Polb	54700	1.6035

## Sheet: embryo control
Unique	Total	reference	Gene Symbol	Avg. Precursor Intensity	AVG
19	21	MYH10_MOUSE	Myh10	9060	2.8804
16	18	A2M_MOUSE	A2m	25000	2.5358
16	17	FLNA_MOUSE	Flna	4600	2.5624
9	11	HSP7C_MOUSE	Hspa8	5530	3.1324
8	8	FIBB_MOUSE	Fgb	8740	2.8282
7	16	IGH1M_MOUSE	Ighg1	309000	2.7765
7	8	ALBU_MOUSE	Alb	14200	2.7825
7	8	ACTA_MOUSE	Acta2	26900	2.4633
7	7	MYH9_MOUSE	Myh9	8870	2.8087
7	7	MUG1_MOUSE	Mug1	13600	2.6591
6	8	GRP78_MOUSE	Hspa5	7900	2.7095
6	7	IGHM_MOUSE	Igh-6	34200	3.1149
6	7	CO3_MOUSE	C3	8030	2.8248
6	6	EF1A1_MOUSE	Eef1a1	26400	2.4326
5	6	KPYM_MOUSE	Pkm	7600	2.6046
5	6	TBA1A_MOUSE	Tuba1a	4060	2.3115
5	6	ANM5_MOUSE	Prmt5	8580	2.2106
5	5	HS90B_MOUSE	Hsp90ab1	7610	3.1538
5	5	ANXA1_MOUSE	Anxa1	23800	3.0354
5	5	MAP1B_MOUSE	Map1b	5150	2.8299
5	5	Q99K47_MOUSE	Fga	7480	2.2335
4	7	TBB2A_MOUSE	Tubb2a	3500	2.77
4	4	HS90A_MOUSE	Hsp90aa1	13100	2.8475
4	4	SERA_MOUSE	Phgdh	8600	2.7681
4	4	FIBG_MOUSE	Fgg	18300	2.6304
4	4	IGKC_MOUSE		20000	2.5028
4	4	H4_MOUSE	Hist1h4a	8080	2.4748
4	4	CD5L_MOUSE	Cd5l	16200	2.2213
3	5	TBB1_MOUSE	Tubb1	9130	2.9258
3	5	MYH6_MOUSE	Myh6	2720	2.5297
3	3	SCYL2_MOUSE	Scyl2	6780	3.3752
3	3	KV2A7_MOUSE		36800	2.6767
3	3	LMNA_MOUSE	Lmna	6240	2.4794
3	3	CAND1_MOUSE	Cand1	2430	2.4686
3	3	A1AT1_MOUSE	Serpina1a	13300	2.4217
3	3	STK38_MOUSE	Stk38	4770	1.9169
2	2	SPA3C_MOUSE	Serpina3c	8590	3.6175
2	2	ANXA2_MOUSE	Anxa2	2670	3.5323
2	2	TBB3_MOUSE	Tubb3	9530	3.5061
2	2	1433Z_MOUSE	Ywhaz	8210	3.3958
2	2	IGHA_MOUSE		10400	3.2171
2	2	TBB4A_MOUSE	Tubb4a	3520	3.0891
2	2	RUVB2_MOUSE	Ruvbl2	6340	2.9842
2	2	Q792Z1_MOUSE	Try10	12000	2.9245
2	2	G3P_MOUSE	Gapdh	5500	2.9135
2	2	ACTB_MOUSE	Actb	38900	2.8681
2	2	LAC1_MOUSE		5310	2.7959
2	2	HSP72_MOUSE	Hspa2	33000	2.7003
2	2	TBB5_MOUSE	Tubb5	12000	2.6762
2	2	HS71A_MOUSE	Hspa1a	18200	2.6389
2	2	ENOA_MOUSE	Eno1	2210	2.6113
2	2	CO4B_MOUSE	C4b	3230	2.493
2	2	ENPL_MOUSE	Hsp90b1	3080	2.4855
2	2	E9Q616_MOUSE	Ahnak	4280	2.4235
2	2	6PGD_MOUSE	Pgd	2950	2.3038
2	2	SYWC_MOUSE	Wars	1440	2.3038
2	2	FINC_MOUSE	Fn1	3290	2.274
2	2	MYH1_MOUSE	Myh1	7290	2.0516
1	2	TPM1_MOUSE	Tpm1	2230	2.7782
1	2	MASP1_MOUSE	Masp1	1550	2.604
1	2	IF4A1_MOUSE	Eif4a1	1400	2.3373
1	2	IGG2B_MOUSE	Igh-3	3690	2.0808
1	2	SYDC_MOUSE	Dars	955	2.0384
1	1	TRAP1_MOUSE	Trap1	8390	4.5025
1	1	LYZ1_MOUSE	Lyz1	12000	4.1283
1	1	S10AE_MOUSE	S100a14	6660	3.9407
1	1	APOA1_MOUSE	Apoa1	29500	3.6008
1	1	RL40_MOUSE	Uba52	13200	3.4709
1	1	AMY1_MOUSE	Amy1	4860	3.4694
1	1	KV5A5_MOUSE		8740	3.3835
1	1	RS3_MOUSE	Rps3	6770	3.3605
1	1	KV3A8_MOUSE		17800	3.3559
1	1	RO52_MOUSE	Trim21	2470	3.2362
1	1	GELS_MOUSE	Gsn	10100	3.221
1	1	TPM2_MOUSE	Tpm2	1900	3.1739
1	1	TBB4B_MOUSE	Tubb4b	7460	3.1529
1	1	AL9A1_MOUSE	Aldh9a1	3600	3.1442
1	1	HNRPD_MOUSE	Hnrnpd	1190	3.1433
1	1	APOE_MOUSE	Apoe	4020	3.1313
1	1	PRDX2_MOUSE	Prdx2	7790	3.0633
1	1	ACTN1_MOUSE	Actn1	5130	3.0311
1	1	TBA4A_MOUSE	Tuba4a	4610	2.9993
1	1	VTNC_MOUSE	Vtn	5790	2.9984
1	1	MCM6_MOUSE	Mcm6	4300	2.8467
1	1	RSSA_MOUSE	Rpsa	1700	2.7391
1	1	MYH7_MOUSE	Myh7	4760	2.6921
1	1	ODB2_MOUSE	Dbt	8200	2.6921
1	1	TERA_MOUSE	Vcp	5440	2.637
1	1	K1C25_MOUSE	Krt25	12100	2.6129
1	1	PEPL_MOUSE	Ppl	6620	2.5812
1	1	B1AR17_MOUSE	Chd3	4820	2.5699
1	1	IgG1_bovine		4480	2.5105
1	1	Ig1_sheep		5630	2.4641
1	1	ARGI1_MOUSE	Arg1	3300	2.4581
1	1	ACTN4_MOUSE	Actn4	1260	2.419
1	1	MYH14_MOUSE	Myh14	1930	2.3424
1	1	CATA_MOUSE	Cat	23200	2.3007
1	1	MCCB_MOUSE	Mccc2	1860	2.2862
1	1	PUR9_MOUSE	Atic	2030	2.2739
1	1	FABP5_MOUSE	Fabp5	7540	2.2238
1	1	PRDX1_MOUSE	Prdx1	2560	2.1614
1	1	K1C13_MOUSE	Krt13	1900	2.1494
1	1	AP2D_MOUSE	Tfap2d	39200	2.124
1	1	ADA21_MOUSE	Adam21	135000	2.1198
1	1	DNM3A_MOUSE	Dnmt3a	8640	2.0933
1	1	F8WH58_MOUSE	Cntn4	4420	2.0926
1	1	KBTB5_MOUSE	Kbtbd5	6220	2.0881
1	1	A2MP_MOUSE	A2mp	4560	2.0832
1	1	ATPB_MOUSE	Atp5b	3600	2.0529
1	1	H2A1F_MOUSE	Hist1h2af	33200	2.0449
1	1	IPO5_MOUSE	Ipo5	1810	2.0425
1	1	HSPB1_MOUSE	Hspb1	9660	2.0282
1	1	G3PT_MOUSE	Gapdhs	6530	1.9791
1	1	VAMP7_MOUSE	Vamp7	4710	1.9552
1	1	SYCP1_MOUSE	Sycp1	31200	1.955
1	1	BLMH_MOUSE	Blmh	923	1.9483
1	1	E9Q1W3_MOUSE	Neb	1160	1.919
1	1	IMB1_MOUSE	Kpnb1	6550	1.8915
1	1	RAN_MOUSE	Ran	3710	1.8753
1	1	HVM07_MOUSE	Gm16709	15000	1.8744
1	1	1433B_MOUSE	Ywhab	8460	1.8695
1	1	HVM51_MOUSE		12900	1.865
Unique	Total	reference	Gene Symbol	Avg. Precursor Intensity	AVG
27	45	ACTA_MOUSE	Acta2	63400	2.6149
11	11	A2M_MOUSE	A2m	96500	3.1331
11	11	Q99K47_MOUSE	Fga	36000	2.5041
7	7	CLUS_MOUSE	Clu	14600	2.9208
6	18	IGKC_MOUSE		99000	2.5363
6	15	KV5A5_MOUSE		68900	3.0319
6	13	IGH1M_MOUSE	Ighg1	85100	2.7987
5	6	ACTB_MOUSE	Actb	104000	3.2338
5	5	MUG1_MOUSE	Mug1	5760	2.9511
4	12	KV2A7_MOUSE		551000	2.6874
4	7	KV5A1_MOUSE	Igk-V19-17	60400	2.1425
4	5	KV5A3_MOUSE		76500	3.0115
4	4	KV2A6_MOUSE		53300	3.5489
4	4	TBA1A_MOUSE	Tuba1a	11600	3.0649
4	4	IGHM_MOUSE	Igh-6	20700	2.9031
4	4	FIBG_MOUSE	Fgg	10700	2.7035
4	4	EF1A1_MOUSE	Eef1a1	34500	2.2358
3	4	LAC1_MOUSE		66400	2.9687
3	3	ANXA2_MOUSE	Anxa2	6840	3.6995
3	3	Q792Z1_MOUSE	Try10	35000	3.1699
3	3	C1QA_MOUSE	C1qa	10500	3.0404
3	3	K2C75_MOUSE	Krt75	68800	2.9635
3	3	CO3_MOUSE	C3	4610	2.9082
3	3	TBB2A_MOUSE	Tubb2a	5650	2.8331
3	3	FRIL1_MOUSE	Ftl1	10600	2.4642
3	3	HSP7C_MOUSE	Hspa8	8050	2.374
3	3	MEP50_MOUSE	Wdr77	13800	2.3654
3	3	C1QC_MOUSE	C1qc	32500	2.2642
3	3	H4_MOUSE	Hist1h4a	6260	2.2307
2	4	KVM5_MOUSE		18700	1.7621
2	3	KV3A1_MOUSE		38400	4.0914
2	3	KV5AB_MOUSE		29800	3.0044
2	3	ALBU_MOUSE	Alb	6300	2.6491
2	3	KV3AD_MOUSE		24500	2.6012
2	3	1433B_MOUSE	Ywhab	10600	2.2888
2	2	KV5AA_MOUSE		28100	4.1176
2	2	FIBB_MOUSE	Fgb	3680	3.9647
2	2	KV5A4_MOUSE		296000	3.8597
2	2	RSSA_MOUSE	Rpsa	27300	3.7001
2	2	TBB4A_MOUSE	Tubb4a	4230	3.4425
2	2	KV5A7_MOUSE	Gm5571	10100	3.3221
2	2	H2B1B_MOUSE	Hist1h2bb	5690	3.2367
2	2	MYL6_MOUSE	Myl6	11200	3.2357
2	2	APOE_MOUSE	Apoe	8200	3.144
2	2	G3P_MOUSE	Gapdh	21000	3.0776
2	2	KV6A1_MOUSE		51400	2.9726
2	2	HS90A_MOUSE	Hsp90aa1	11700	2.9587
2	2	H31_MOUSE	Hist1h3a	23000	2.8177
2	2	RS3_MOUSE	Rps3	12500	2.7748
2	2	ALDR_MOUSE	Akr1b1	5440	2.6961
2	2	TMOD3_MOUSE	Tmod3	3390	2.6877
2	2	GPX3_MOUSE	Gpx3	15900	2.4176
2	2	LAC2_MOUSE	Iglc2	9900	2.3627
2	2	ENOA_MOUSE	Eno1	7790	2.3428
2	2	RAN_MOUSE	Ran	19900	2.3337
2	2	RLA0_MOUSE	Rplp0	8090	2.2522
2	2	HVM51_MOUSE		21300	2.234
2	2	PRDX1_MOUSE	Prdx1	17900	2.1513
2	2	SPEE_MOUSE	Srm	5930	2.1479
2	2	HA10_MOUSE	H2-Q10	13500	2.0682
2	2	KV6A6_MOUSE		74300	1.9006
2	2	HBA_MOUSE	Hba	6630	1.8564
1	2	KV3A8_MOUSE		245000	3.1185
1	2	RFX4_MOUSE	Rfx4	10300	1.8826
1	2	FCN1_MOUSE	Fcn1	1580	1.7775
1	1	MAP1B_MOUSE	Map1b	9640	4.7537
1	1	TRAP1_MOUSE	Trap1	13700	4.4097
1	1	1433T_MOUSE	Ywhaq	13900	4.4012
1	1	A8DUK4_MOUSE	Hbb-b1	22900	4.3274
1	1	KV6AB_MOUSE		25400	4.312
1	1	RL11_MOUSE	Rpl11	7280	4.3097
1	1	LYZ1_MOUSE	Lyz1	9900	3.9636
1	1	HNRPD_MOUSE	Hnrnpd	12700	3.8015
1	1	HBE_MOUSE	Hbb-y	34400	3.6797
1	1	C1QB_MOUSE	C1qb	137000	3.6257
1	1	KV3AM_MOUSE		205000	3.5351
1	1	HS71A_MOUSE	Hspa1a	3230	3.4139
1	1	RAB7A_MOUSE	Rab7a	1750	3.4061
1	1	APOA1_MOUSE	Apoa1	19300	3.3516
1	1	GALK1_MOUSE	Galk1	2140	3.3299
1	1	KV5A9_MOUSE	Gm10881	95300	3.3084
1	1	TPIS_MOUSE	Tpi1	2410	3.2792
1	1	PSB3_MOUSE	Psmb3	2710	3.2699
1	1	PSDE_MOUSE	Psmd14	9500	3.2285
1	1	KV2A5_MOUSE		212000	3.1479
1	1	MAP1A_MOUSE	Map1a	2140	3.1109
1	1	KV4A1_MOUSE		41300	3.0531
1	1	SBP1_MOUSE	Selenbp1	4760	3.0259
1	1	RANT_MOUSE	Rasl2-9	6600	3.0189
1	1	RL12_MOUSE	Rpl12	7920	2.9397
1	1	PRDX4_MOUSE	Prdx4	4670	2.8969
1	1	IGG2B_MOUSE	Igh-3	4050	2.8921
1	1	ML12B_MOUSE	Myl12b	6010	2.8309
1	1	PSA7L_MOUSE	Psma8	3500	2.8045
1	1	LV1A_MOUSE		208000	2.7504
1	1	GRP78_MOUSE	Hspa5	13400	2.7237
1	1	1433E_MOUSE	Ywhae	6020	2.6855
1	1	EF1D_MOUSE	Eef1d	5250	2.6666
1	1	NUDT5_MOUSE	Nudt5	7890	2.6618
1	1	PRDX2_MOUSE	Prdx2	44400	2.6374
1	1	1433Z_MOUSE	Ywhaz	7990	2.6055
1	1	H2A1F_MOUSE	Hist1h2af	22500	2.5812
1	1	KV1A1_MOUSE		33400	2.5572
1	1	HBB1_MOUSE	Hbb-b1	14600	2.5409
1	1	PSA5_MOUSE	Psma5	7860	2.5048
1	1	DHX30_MOUSE	Dhx30	10600	2.4982
1	1	KV3AI_MOUSE		167000	2.4948
1	1	1433G_MOUSE	Ywhag	8100	2.4842
1	1	KV3AC_MOUSE		6240	2.4343
1	1	RL22_MOUSE	Rpl22	10100	2.4053
1	1	H12_MOUSE	Hist1h1c	40900	2.4051
1	1	A2MP_MOUSE	A2mp	183000	2.4031
1	1	PGK1_MOUSE	Pgk1	4020	2.3326
1	1	Q9CPN9_MOUSE	2210010C04Rik	65600	2.3258
1	1	PSA6_MOUSE	Psma6	8330	2.2673
1	1	VTNC_MOUSE	Vtn	11700	2.2484
1	1	BLMH_MOUSE	Blmh	3030	2.2119
1	1	TBB5_MOUSE	Tubb5	2690	2.2066
1	1	HPT_MOUSE	Hp	10500	2.206
1	1	LMNA_MOUSE	Lmna	6280	2.1375
1	1	KV3A4_MOUSE		64300	2.1362
1	1	RS16_MOUSE	Rps16	5400	2.1274
1	1	KV5A2_MOUSE		27200	2.106
1	1	K1C25_MOUSE	Krt25	5950	2.0943
1	1	H15_MOUSE	Hist1h1b	12100	2.0457
1	1	HVM05_MOUSE	Igh-VJ558	19300	2.0213

## Sheet: Testes
Unique	Total	reference	Gene Symbol	Avg. Precursor Intensity	AVG
37	71	FACD2_MOUSE	Fancd2	188000	3.6275
26	41	GRP78_MOUSE	Hspa5	65600	3.8235
24	25	SETX_MOUSE	Setx	74500	3.3899
21	34	HSP72_MOUSE	Hspa2	61800	3.5721
17	29	HSP7C_MOUSE	Hspa8	54700	3.3132
14	16	A2M_MOUSE	A2m	63600	3.2299
13	13	CKAP4_MOUSE	Ckap4	76200	3.4887
8	11	ALBU_MOUSE	Alb	57700	3.2722
8	10	CO3_MOUSE	C3	49700	3.4856
8	8	MAP1B_MOUSE	Map1b	53700	3.1679
7	10	IGHM_MOUSE	Igh-6	62900	3.6323
7	7	HS90B_MOUSE	Hsp90ab1	61000	3.0695
6	7	SCYL2_MOUSE	Scyl2	70600	4.1113
6	6	TCPA_MOUSE	Tcp1	52600	2.9415
5	6	MUG1_MOUSE	Mug1	49900	3.6663
5	6	MILI_MOUSE	Mili	26500	3.4598
5	6	HS71A_MOUSE	Hspa1a	88500	2.9607
5	5	CLGN_MOUSE	Clgn	86000	3.7046
5	5	ACTA_MOUSE	Acta2	87100	3.0158
4	4	TDRD1_MOUSE	Tdrd1	36200	3.3683
4	4	IGH1M_MOUSE	Ighg1	89500	3.3454
3	4	RL40_MOUSE	Uba52	75500	3.4531
3	4	JAK1_MOUSE	Jak1	28200	3.1524
3	4	TCPG_MOUSE	Cct3	15500	3.0575
3	3	TDRD6_MOUSE	Tdrd6	27700	3.6775
3	3	GRP75_MOUSE	Hspa9	26600	3.3905
3	3	TIF1B_MOUSE	Trim28	30600	3.3346
3	3	PABP1_MOUSE	Pabpc1	26800	2.8407
3	3	MAEL_MOUSE	Mael	33300	2.7426
3	3	ANM5_MOUSE	Prmt5	41300	2.5169
3	3	DYHC1_MOUSE	Dync1h1	22600	2.3838
3	3	ENOA_MOUSE	Eno1	42800	2.3027
2	3	YBOX1_MOUSE	Ybx1	50300	4.2554
2	3	KPYM_MOUSE	Pkm	20300	3.1609
2	2	Q99K47_MOUSE	Fga	49400	4.1566
2	2	F7BJB9_MOUSE	Morc3	22900	4.0673
2	2	4F2_MOUSE	Slc3a2	16400	4.0149
2	2	ENPL_MOUSE	Hsp90b1	23300	4.0051
2	2	FIBG_MOUSE	Fgg	66700	3.9846
2	2	STK31_MOUSE	Stk31	32000	3.859
2	2	AIFM1_MOUSE	Aifm1	39300	3.795
2	2	HS90A_MOUSE	Hsp90aa1	141000	3.7664
2	2	AT2A1_MOUSE	Atp2a1	16000	3.6585
2	2	KAC4_RABIT		34800	3.5584
2	2	AKA12_MOUSE	Akap12	41600	3.4942
2	2	CO4B_MOUSE	C4b	23000	3.3895
2	2	TBB4A_MOUSE	Tubb4a	17400	3.3834
2	2	CAND1_MOUSE	Cand1	13700	3.2402
2	2	HNRPU_MOUSE	Hnrnpu	14500	3.2237
2	2	HNRPM_MOUSE	Hnrnpm	72700	3.0336
2	2	PPM1B_MOUSE	Ppm1b	94800	2.6296
2	2	MCM3_MOUSE	Mcm3	24500	2.5932
2	2	S27A1_MOUSE	Slc27a1	27900	2.5518
2	2	MYO5B_MOUSE	Myo5b	55700	2.4893
2	2	EIF3C_MOUSE	Eif3c	58600	2.4261
2	2	PSMD2_MOUSE	Psmd2	87900	2.4169
2	2	FANCI_MOUSE	Fanci	15100	2.3481
2	2	ATAD3_MOUSE	Atad3	38400	2.298
2	2	E9Q286_MOUSE	BC018507	34800	2.2942
2	2	MY18A_MOUSE	Myo18a	40400	2.2856
2	2	IGHG_RABIT		12400	2.1516
2	2	B2RQC6_MOUSE	Cad	66900	2.1479
2	2	TPIS_MOUSE	Tpi1	35800	2.1018
1	3	K2C1_MOUSE	Krt1	15000	3.4566
1	2	HFE_MOUSE	Hfe	31100	3.556
1	1	K6PL_MOUSE	Pfkl	44700	5.4998
1	1	YBOX2_MOUSE	Ybx2	89200	5.1786
1	1	DBPA_MOUSE	Csda	24400	4.9169
1	1	TRAP1_MOUSE	Trap1	13500	4.4989
1	1	TBA8_MOUSE	Tuba8	7870	4.3912
1	1	APOA1_MOUSE	Apoa1	77600	4.287
1	1	WDR62_MOUSE	Wdr62	69400	4.1898
1	1	AT2A2_MOUSE	Atp2a2	23500	4.0882
1	1	HNRPK_MOUSE	Hnrnpk	59700	4.0626
1	1	LYZ1_MOUSE	Lyz1	10200	4.0387
1	1	SPA3C_MOUSE	Serpina3c	52300	4.0042
1	1	MOT1_MOUSE	Slc16a1	74800	3.996
1	1	Q9CPN7_MOUSE	1810009J06Rik	11900	3.9577
1	1	HVM17_MOUSE		15600	3.934
1	1	Q9R0T7_MOUSE	Try4	31500	3.9319
1	1	TDRD6_MOUSE	Tdrd6	46700	3.7365
1	1	COPA_MOUSE	Copa	12000	3.7345
1	1	Q99NF7_MOUSE	Ppm1b	105000	3.6977
1	1	SERA_MOUSE	Phgdh	56500	3.6889
1	1	PGRC1_MOUSE	Pgrmc1	42000	3.6792
1	1	PPM1A_MOUSE	Ppm1a	59500	3.6785
1	1	VCIP1_MOUSE	Vcpip1	42100	3.6406
1	1	HNRPL_MOUSE	Hnrnpl	54800	3.6096
1	1	KINH_MOUSE	Kif5b	66700	3.5862
1	1	MCCA_MOUSE	Mccc1	50900	3.3547
1	1	PUR9_MOUSE	Atic	38300	3.3092
1	1	UBA1Y_MOUSE	Ube1ay	15500	3.279
1	1	LBR_MOUSE	Lbr	53600	3.2764
1	1	TERA_MOUSE	Vcp	13100	3.2648
1	1	NOP58_MOUSE	Nop58	66400	3.2637
1	1	SC24A_MOUSE	Sec24a	38500	3.2162
1	1	K1967_MOUSE		55400	3.211
1	1	HRG_MOUSE	Hrg	22200	3.2009
1	1	ABCD3_MOUSE	Abcd3	14400	3.1905
1	1	PRDX2_MOUSE	Prdx2	44700	3.1611
1	1	CAMP3_MOUSE	Camsap3	68300	3.1531
1	1	QSOX2_MOUSE	Qsox2	14600	3.1463
1	1	AFG32_MOUSE	Afg3l2	17500	3.1399
1	1	S38AA_MOUSE	Slc38a10	13900	3.0899
1	1	SND1_MOUSE	Snd1	83400	3.0754
1	1	EIF3L_MOUSE	Eif3l	31800	3.0599
1	1	TTC27_MOUSE	Ttc27	10800	3.0564
1	1	OPLA_MOUSE	Oplah	31600	3.044
1	1	ACTB_MOUSE	Actb	21200	3.0271
1	1	TBB3_MOUSE	Tubb3	13400	3.0186
1	1	GELS_MOUSE	Gsn	15500	2.9775
1	1	MYEF2_MOUSE	Myef2	13500	2.9298
1	1	A2ALL9_MOUSE	Atp2b3	9230	2.8817
1	1	SPAT5_MOUSE	Spata5	48200	2.8571
1	1	CATA_MOUSE	Cat	79000	2.8321
1	1	SYRC_MOUSE	Rars	19200	2.8172
1	1	TBB2A_MOUSE	Tubb2a	14200	2.7744
1	1	ADT2_MOUSE	Slc25a5	13900	2.7522
1	1	EF1A1_MOUSE	Eef1a1	62700	2.7094
1	1	G3PT_MOUSE	Gapdhs	19800	2.7026
1	1	F6XPZ0_MOUSE	Loxhd1	63200	2.6988
1	1	SYVC_MOUSE	Vars	49200	2.6934
1	1	BIRC5_MOUSE	Birc5	9870	2.6335
1	1	MCM6_MOUSE	Mcm6	55300	2.6128
1	1	ADA32_MOUSE	Adam32	16500	2.5612
1	1	TCPQ_MOUSE	Cct8	14500	2.4863
1	1	SAMD3_MOUSE	Samd3	12000	2.4648
1	1	Q8K4C9_MOUSE	Vmn1r192	39700	2.4457
1	1	HUWE1_MOUSE	Huwe1	95200	2.442
1	1	EI3JA_MOUSE	Eif3j-1	89800	2.3908
1	1	A2MP_MOUSE	A2mp	117000	2.3743
1	1	D3YWG0_MOUSE	Rdh5	53900	2.3728
1	1	Q32ME1_MOUSE	Atp2b4	22000	2.3593
1	1	Q8BIX2_MOUSE	Gcn1l1	8370	2.3495
1	1	FABP5_MOUSE	Fabp5	27400	2.3164
1	1	ANPRA_MOUSE	Npr1	14500	2.2919
1	1	E9Q7L4_MOUSE	Vmn2r88	46100	2.2699
1	1	IF4G3_MOUSE	Eif4g3	109000	2.2435
1	1	VPS35_MOUSE	Vps35	9010	2.2409
1	1	CLUS_MOUSE	Clu	8960	2.2105
1	1	AKP8L_MOUSE	Akap8l	10900	2.1708
1	1	PEBP1_MOUSE	Pebp1	11200	2.1438
1	1	HMGCL_MOUSE	Hmgcl	56600	2.1342
1	1	DDX5_MOUSE	Ddx5	8160	2.1233
1	1	PVRL2_MOUSE	Pvrl2	21500	2.1165
1	1	CQ104_MOUSE	Gm1564	97700	2.1133
1	1	UBP36_MOUSE	Usp36	22100	2.1021
1	1	STIP1_MOUSE	Stip1	13000	2.0904
1	1	CPSF3_MOUSE	Cpsf3	60400	2.0709
1	1	Q99NB3_MOUSE	Tcam1	13800	2.0658
Unique	Total	reference	Gene Symbol	Avg. Precursor Intensity	AVG
14	16	ACTA_MOUSE	Acta2	93600	2.9836
11	15	TBB2A_MOUSE	Tubb2a	87900	3.8238
10	17	A2M_MOUSE	A2m	171000	3.2225
10	14	FIBB_MOUSE	Fgb	67500	3.5014
10	13	FACD2_MOUSE	Fancd2	40000	3.7511
8	18	TBA1A_MOUSE	Tuba1a	93000	3.2687
8	8	CP11A_MOUSE	Cyp11a1	39700	3.2441
7	19	TBB3_MOUSE	Tubb3	39900	3.1869
7	9	LDHC_MOUSE	Ldhc	53100	3.3101
7	9	FIBG_MOUSE	Fgg	49100	2.6805
7	8	PPM1B_MOUSE	Ppm1b	62000	2.893
7	7	SUCB1_MOUSE	Sucla2	93400	2.9367
6	27	IGH1M_MOUSE	Ighg1	190000	3.0982
6	8	RS3_MOUSE	Rps3	82900	3.1624
6	7	Q99K47_MOUSE	Fga	48700	3.4209
5	8	IGKC_MOUSE		2440000	2.8862
5	5	ATPA_MOUSE	Atp5a1	26600	3.3114
5	5	CLUS_MOUSE	Clu	62700	3.2023
5	5	PPM1A_MOUSE	Ppm1a	139000	2.8903
4	9	ACTB_MOUSE	Actb	54400	3.6658
4	8	KV5A5_MOUSE		68100	4.1448
4	5	Q99NF7_MOUSE	Ppm1b	84000	4.3499
4	4	ALDH2_MOUSE	Aldh2	15800	3.6087
4	4	SERA_MOUSE	Phgdh	53000	3.3627
4	4	RLA0_MOUSE	Rplp0	26300	3.3153
4	4	G3P_MOUSE	Gapdh	55300	3.1537
4	4	KPYM_MOUSE	Pkm	75900	2.993
4	4	TCPQ_MOUSE	Cct8	19700	2.9379
4	4	EF1A1_MOUSE	Eef1a1	95700	2.935
4	4	ADT4_MOUSE	Slc25a31	18500	2.7936
4	4	HPT_MOUSE	Hp	39400	2.79
3	7	KV3A1_MOUSE		33500	4.0258
3	6	TBB4A_MOUSE	Tubb4a	104000	3.5718
3	6	TBB1_MOUSE	Tubb1	50000	3.4835
3	5	TBA8_MOUSE	Tuba8	13700	3.6698
3	4	MLEC_MOUSE	Mlec	76200	4.4484
3	4	CO3_MOUSE	C3	85100	4.216
3	4	SFXN3_MOUSE	Sfxn3	19700	3.5743
3	4	YBOX2_MOUSE	Ybx2	124000	3.4606
3	4	ADT2_MOUSE	Slc25a5	19900	3.3749
3	3	RCN2_MOUSE	Rcn2	15800	4.1846
3	3	AL3A2_MOUSE	Aldh3a2	25900	3.6145
3	3	RUVB2_MOUSE	Ruvbl2	15000	3.3671
3	3	SYDC_MOUSE	Dars	49400	3.3658
3	3	LAC1_MOUSE		49100	3.3144
3	3	MPCP_MOUSE	Slc25a3	56800	3.0672
3	3	APOE_MOUSE	Apoe	38200	2.9143
3	3	EIF3F_MOUSE	Eif3f	61400	2.9062
3	3	A1AT1_MOUSE	Serpina1a	18800	2.4593
2	3	IGHM_MOUSE	Igh-6	57000	4.8453
2	3	RSSA_MOUSE	Rpsa	30400	4.2281
2	3	PCNA_MOUSE	Pcna	48700	3.8367
2	3	TBB5_MOUSE	Tubb5	58400	2.9605
2	2	KV5AA_MOUSE		32300	4.8054
2	2	DNJA1_MOUSE	Dnaja1	33200	4.5736
2	2	YBOX1_MOUSE	Ybx1	72900	4.3876
2	2	HNRH1_MOUSE	Hnrnph1	19000	4.2793
2	2	CE047_MOUSE		92700	4.0823
2	2	IGHA_MOUSE		21400	3.9859
2	2	PRS7_MOUSE	Psmc2	61100	3.9599
2	2	EFTU_MOUSE	Tufm	29100	3.7489
2	2	HSP7C_MOUSE	Hspa8	52500	3.5523
2	2	PGK1_MOUSE	Pgk1	34300	3.5399
2	2	LDHA_MOUSE	Ldha	76900	3.5384
2	2	DBPA_MOUSE	Csda	68900	3.5126
2	2	TBA3_MOUSE	Tuba3a	19800	3.2807
2	2	RO52_MOUSE	Trim21	15200	3.2267
2	2	PPAC_MOUSE	Acp1	40800	3.213
2	2	PDIA6_MOUSE	Pdia6	14600	3.1961
2	2	GNAI1_MOUSE	Gnai1	36700	3.0657
2	2	DX39A_MOUSE	Ddx39a	17300	3.0629
2	2	UBAC2_MOUSE	Ubac2	64900	2.9951
2	2	ENOA_MOUSE	Eno1	25300	2.9547
2	2	GBLP_MOUSE	Gnb2l1	31600	2.8163
2	2	RUVB1_MOUSE	Ruvbl1	27300	2.7793
2	2	MOB2_MOUSE	Mob2	32900	2.6515
2	2	TCPB_MOUSE	Cct2	34400	2.6444
2	2	HA10_MOUSE	H2-Q10	64900	2.5753
2	2	VDAC2_MOUSE	Vdac2	41300	2.4935
2	2	STK38_MOUSE	Stk38	97000	2.3163
2	2	G3PT_MOUSE	Gapdhs	54100	2.2759
1	4	K2C1_MOUSE	Krt1	12500	3.4551
1	3	SMDC1_MOUSE	Saysd1	88100	4.6015
1	3	SEM6D_MOUSE	Sema6d	616000	3.1364
1	2	B2RUF0_MOUSE	Ybx2	113000	4.9408
1	2	GNAI2_MOUSE	Gnai2	33400	3.9796
1	2	KV5A4_MOUSE		83600	3.7789
1	2	KV3A8_MOUSE		107000	3.7019
1	2	KV5A3_MOUSE		82800	3.6799
1	2	PCBP1_MOUSE	Pcbp1	49900	3.4328
1	2	RS4X_MOUSE	Rps4x	11200	3.4274
1	2	KV5A9_MOUSE	Gm10881	103000	3.218
1	2	KV4A1_MOUSE		111000	3.0929
1	2	D3Z452_MOUSE	Tcp10a	16200	2.8293
1	2	EF1D_MOUSE	Eef1d	8420	2.8106
1	2	A2MP_MOUSE	A2mp	131000	2.2881
1	2	IGJ_MOUSE	Igj	93600	2.1799
1	1	PGRC1_MOUSE	Pgrmc1	89100	5.5927
1	1	1433T_MOUSE	Ywhaq	93500	5.2233
1	1	RL11_MOUSE	Rpl11	14300	4.9963
1	1	PDIA1_MOUSE	P4hb	52900	4.8096
1	1	ATX10_MOUSE	Atxn10	61300	4.7718
1	1	HS90B_MOUSE	Hsp90ab1	22000	4.6587
1	1	QCR2_MOUSE	Uqcrc2	57000	4.5396
1	1	PSD11_MOUSE	Psmd11	62600	4.3521
1	1	RL40_MOUSE	Uba52	20700	4.3489
1	1	APOA1_MOUSE	Apoa1	47400	4.3389
1	1	K7N660_MOUSE	Gm10220	56700	4.3029
1	1	ERLN1_MOUSE	Erlin1	10800	4.2802
1	1	LYZ1_MOUSE	Lyz1	18100	4.2582
1	1	HNRPF_MOUSE	Hnrnpf	161000	4.2437
1	1	IIGP5_MOUSE	Irgc	20100	4.1684
1	1	HNRPD_MOUSE	Hnrnpd	41200	4.1563
1	1	FKBP8_MOUSE	Fkbp8	22900	4.118
1	1	EF1G_MOUSE	Eef1g	50400	4.1169
1	1	STRAP_MOUSE	Strap	20800	4.1133
1	1	DHB12_MOUSE	Hsd17b12	13500	4.1081
1	1	PREB_MOUSE	Preb	18800	4.1035
1	1	SPS1_MOUSE	Sephs1	30000	4.0708
1	1	MOT1_MOUSE	Slc16a1	81300	4.0392
1	1	CP17A_MOUSE	Cyp17a1	14200	3.978
1	1	RL22_MOUSE	Rpl22	45700	3.9776
1	1	GNAI3_MOUSE	Gnai3	19100	3.9634
1	1	KV6AB_MOUSE		17000	3.9438
1	1	Q99PA7_MOUSE	4930550L24Rik	24500	3.8982
1	1	KAP1_MOUSE	Prkar1b	15900	3.8936
1	1	TRAP1_MOUSE	Trap1	21900	3.8902
1	1	MUG1_MOUSE	Mug1	11800	3.8538
1	1	FA10_MOUSE	F10	16000	3.8491
1	1	GCAB_MOUSE		21100	3.8315
1	1	PRS8_MOUSE	Psmc5	187000	3.8098
1	1	KV3AM_MOUSE		148000	3.7997
1	1	PSDE_MOUSE	Psmd14	18400	3.7942
1	1	RL12_MOUSE	Rpl12	17500	3.7609
1	1	FKBP6_MOUSE	Fkbp6	48100	3.7517
1	1	Q9R0T7_MOUSE	Try4	19300	3.712
1	1	FLVC2_MOUSE	Flvcr2	43300	3.6753
1	1	IMA2_MOUSE	Kpna2	34500	3.6138
1	1	SYWC_MOUSE	Wars	13400	3.6127
1	1	LAP2B_MOUSE	Tmpo	11200	3.6111
1	1	ANXA2_MOUSE	Anxa2	12600	3.5757
1	1	3BHS1_MOUSE	Hsd3b1	17600	3.5717
1	1	ROA3_MOUSE	Hnrnpa3	64500	3.538
1	1	HS90A_MOUSE	Hsp90aa1	18500	3.4983
1	1	DNJB3_MOUSE	Dnajb3	18600	3.4646
1	1	TBB4B_MOUSE	Tubb4b	157000	3.4307
1	1	TADBP_MOUSE	Tardbp	43100	3.3695
1	1	MAP1A_MOUSE	Map1a	15500	3.3618
1	1	Q9D9F7_MOUSE	Speer4b	56100	3.3554
1	1	CO4B_MOUSE	C4b	42800	3.34
1	1	VATH_MOUSE	Atp6v1h	36300	3.305
1	1	CSN8_MOUSE	Cops8	11300	3.2905
1	1	IMDH2_MOUSE	Impdh2	12700	3.1962
1	1	RS18_MOUSE	Rps18	88100	3.1655
1	1	C1QA_MOUSE	C1qa	10900	3.1457
1	1	HMCS2_MOUSE	Hmgcs2	32500	3.1425
1	1	TBA1C_MOUSE	Tuba1c	56300	3.1246
1	1	UCHL5_MOUSE	Uchl5	68200	3.1167
1	1	HCK_MOUSE	Hck	47300	3.105
1	1	ARF4_MOUSE	Arf4	100000	3.0994
1	1	DUS3_MOUSE	Dusp3	17600	3.095
1	1	MAEL_MOUSE	Mael	55300	3.0696
1	1	IF4A1_MOUSE	Eif4a1	14600	3.061
1	1	QKI_MOUSE	Qki	15300	3.0481
1	1	SYFA_MOUSE	Farsa	73400	3.0321
1	1	SSH1_MOUSE	Ssh1	26600	3.017
1	1	ADPGK_MOUSE	Adpgk	16000	2.9939
1	1	HVM43_MOUSE		117000	2.9862
1	1	SELS_MOUSE	Vimp	13100	2.9569
1	1	PCH2_MOUSE	Trip13	18600	2.9515
1	1	TCPH_MOUSE	Cct7	49500	2.9177
1	1	SPAG4_MOUSE	Spag4	104000	2.9084
1	1	CBWD1_MOUSE	Cbwd1	21700	2.8635
1	1	LRC71_MOUSE	Lrrc71	105000	2.8478
1	1	METK2_MOUSE	Mat2a	29100	2.8478
1	1	C1QB_MOUSE	C1qb	308000	2.8293
1	1	RS14_MOUSE	Rps14	117000	2.8037
1	1	PRDX2_MOUSE	Prdx2	54200	2.7958
1	1	YI007_MOUSE		90800	2.7958
1	1	TMX1_MOUSE	Tmx1	53200	2.7813
1	1	FIGL1_MOUSE	Fignl1	10800	2.7615
1	1	DNJB6_MOUSE	Dnajb6	17800	2.7224
1	1	HS71A_MOUSE	Hspa1a	35700	2.7069
1	1	J3QNZ9_MOUSE		26200	2.6688
1	1	CD5L_MOUSE	Cd5l	59100	2.6495
1	1	PSA7L_MOUSE	Psma8	17000	2.6344
1	1	Q8JZU2_MOUSE	Slc25a1	54700	2.6266
1	1	1433S_MOUSE	Sfn	78700	2.6251
1	1	SAMP_MOUSE	Apcs	20300	2.6187
1	1	HACD3_MOUSE	ptplad1	16800	2.6085
1	1	2ABA_MOUSE	Ppp2r2a	19700	2.6035
1	1	F6UT49_MOUSE	Gm7251	16000	2.5576
1	1	LV1A_MOUSE		49200	2.5454
1	1	SAHH_MOUSE	Ahcy	61000	2.4892
1	1	KV5A1_MOUSE	Igk-V19-17	56000	2.4862
1	1	RSPH1_MOUSE	Rsph1	75600	2.4741
1	1	PRDX4_MOUSE	Prdx4	35600	2.4581
1	1	MPP6_MOUSE	Mpp6	81500	2.4483
1	1	TBL2_MOUSE	Tbl2	12800	2.3972
1	1	RS16_MOUSE	Rps16	10000	2.3936
1	1	PSA1_MOUSE	Psma1	26200	2.3808
1	1	3BHS2_MOUSE	Hsd3b2	11500	2.3707
1	1	RINI_MOUSE	Rnh1	42300	2.3579
1	1	KAP0_MOUSE	Prkar1a	164000	2.3511
1	1	AHSA1_MOUSE	Ahsa1	9870	2.348
1	1	IGS10_MOUSE	Igsf10	61300	2.3216
1	1	Q8K4C9_MOUSE	Vmn1r192	8580	2.306
1	1	BASI_MOUSE	Bsg	48300	2.2902
1	1	EIF3L_MOUSE	Eif3l	28200	2.271
1	1	RGPA2_MOUSE	Ralgapa2	19900	2.2489
1	1	PA2G4_MOUSE	Pa2g4	79900	2.2043
1	1	CHCH3_MOUSE	Chchd3	98200	2.1771
1	1	PUR9_MOUSE	Atic	18100	2.1648
1	1	GCC2_MOUSE	Gcc2	14000	2.1494
1	1	S2545_MOUSE	Slc25a45	140000	2.1108
1	1	ATS15_MOUSE	Adamts15	79800	2.0882
1	1	SMC1A_MOUSE	Smc1a	115000	2.0846
1	1	SF3A3_MOUSE	Sf3a3	13900	2.0664
1	1	GRM5_MOUSE	Grm5	19100	2.0082

## Sheet: Testes control
Unique	Total	reference	Gene Symbol	Avg. Precursor Intensity	AVG
31	40	A2M_MOUSE	A2m	72300	2.6467
25	31	MUG1_MOUSE	Mug1	36500	2.4872
24	27	SETX_MOUSE	Setx	33400	2.5787
17	22	SCYL2_MOUSE	Scyl2	56400	2.7112
14	18	FLNA_MOUSE	Flna	17400	2.4048
14	16	HSP72_MOUSE	Hspa2	54400	2.5731
12	16	HSP7C_MOUSE	Hspa8	74000	2.9531
9	11	CAND1_MOUSE	Cand1	19700	2.9522
9	9	ALBU_MOUSE	Alb	38100	2.6654
8	10	CO3_MOUSE	C3	28200	3.0617
7	10	HS90B_MOUSE	Hsp90ab1	29700	2.4885
7	8	GRP78_MOUSE	Hspa5	35300	3.082
7	8	PABP1_MOUSE	Pabpc1	22000	2.4251
6	11	IGHM_MOUSE	Igh-6	38000	3.3355
6	6	KPYM_MOUSE	Pkm	31700	2.5333
6	6	JAK1_MOUSE	Jak1	17700	2.3639
5	6	SERA_MOUSE	Phgdh	15100	2.7585
5	6	HS90A_MOUSE	Hsp90aa1	35800	2.6573
5	6	APOA1_MOUSE	Apoa1	23400	2.3306
5	5	EF1A1_MOUSE	Eef1a1	27000	2.3043
4	13	IGH1M_MOUSE	Ighg1	26200	2.7782
4	5	APOE_MOUSE	Apoe	34700	2.6838
4	5	MAP1B_MOUSE	Map1b	21600	2.666
4	4	Q99K47_MOUSE	Fga	22200	2.965
4	4	ACTA_MOUSE	Acta2	71500	2.5611
4	4	TERA_MOUSE	Vcp	22100	2.4263
4	4	CLUS_MOUSE	Clu	61600	2.411
4	4	HS71A_MOUSE	Hspa1a	91800	2.3485
3	5	YBOX2_MOUSE	Ybx2	38100	3.1488
3	5	PSMD2_MOUSE	Psmd2	20400	2.7787
3	4	SND1_MOUSE	Snd1	13000	2.9569
3	4	MCM3_MOUSE	Mcm3	12300	2.6068
3	4	ENPL_MOUSE	Hsp90b1	6780	2.4478
3	4	A1AT1_MOUSE	Serpina1a	14700	2.0082
3	3	UBA1_MOUSE	Uba1	15000	3.4415
3	3	G3P_MOUSE	Gapdh	102000	2.9662
3	3	LMNA_MOUSE	Lmna	13700	2.7493
3	3	HNRPM_MOUSE	Hnrnpm	23000	2.7234
3	3	C1TC_MOUSE	Mthfd1	11700	2.6762
3	3	TIF1B_MOUSE	Trim28	15400	2.5271
3	3	EF2_MOUSE	Eef2	15500	2.1769
3	3	MY18A_MOUSE	Myo18a	16300	2.1471
3	3	FIBG_MOUSE	Fgg	63500	2.0423
3	3	XPO2_MOUSE	Cse1l	16900	2.005
2	3	ANXA2_MOUSE	Anxa2	13100	3.7719
2	3	RSSA_MOUSE	Rpsa	21000	2.808
2	3	FAS_MOUSE	Fasn	11900	2.6448
2	2	TBA1A_MOUSE	Tuba1a	19700	3.6402
2	2	MCM6_MOUSE	Mcm6	35700	3.4619
2	2	VTNC_MOUSE	Vtn	16100	3.0349
2	2	ACTB_MOUSE	Actb	29200	3.0176
2	2	A2MP_MOUSE	A2mp	17600	2.8757
2	2	RUVB2_MOUSE	Ruvbl2	6390	2.8474
2	2	CO4B_MOUSE	C4b	13300	2.6228
2	2	FINC_MOUSE	Fn1	9380	2.284
2	2	RL40_MOUSE	Uba52	24700	2.2672
2	2	KV5A5_MOUSE		25700	2.1834
2	2	CO1A1_MOUSE	Col1a1	550000	2.1639
2	2	TPP2_MOUSE	Tpp2	15800	2.1376
2	2	MCM7_MOUSE	Mcm7	16000	1.8774
2	2	B2RQC6_MOUSE	Cad	16700	1.8517
1	4	SjGST_Schistosoma		12500	4.1604
1	3	K22E_MOUSE	Krt2	11600	2.3971
1	2	FUBP2_MOUSE	Khsrp	11300	3.3946
1	2	TBB1_MOUSE	Tubb1	14400	3.3487
1	2	H4_MOUSE	Hist1h4a	5430	2.9931
1	2	DDX17_MOUSE	Ddx17	11400	2.7799
1	2	TBB4B_MOUSE	Tubb4b	19600	2.6833
1	2	GBLP_MOUSE	Gnb2l1	8770	2.6382
1	2	PRDX2_MOUSE	Prdx2	27400	2.4982
1	2	Q792Z1_MOUSE	Try10	24900	2.4682
1	2	F6R186_MOUSE	Setx	11100	2.2233
1	2	MCM2_MOUSE	Mcm2	11400	2.2153
1	2	PUR9_MOUSE	Atic	13300	2.1277
1	2	ELMD1_MOUSE	Elmod1	19000	1.9039
1	1	TRAP1_MOUSE	Trap1	252000	4.3943
1	1	HBA_MOUSE	Hba	31000	4.1832
1	1	TDRD1_MOUSE	Tdrd1	14400	4.1382
1	1	LYZ1_MOUSE	Lyz1	38400	4.0715
1	1	Q9Z1A1_MOUSE	Tfg	17500	3.863
1	1	KV2A7_MOUSE		29600	3.7039
1	1	Q9CPN7_MOUSE	1810009J06Rik	6070	3.6302
1	1	HDAC6_MOUSE	Hdac6	37500	3.5752
1	1	FA10_MOUSE	F10	12400	3.4969
1	1	IPO5_MOUSE	Ipo5	10100	3.4927
1	1	COPB_MOUSE	Copb1	23000	3.4358
1	1	SYRC_MOUSE	Rars	8350	3.2512
1	1	SPA3C_MOUSE	Serpina3c	52400	3.1454
1	1	OTUD4_MOUSE	Otud4	23200	3.1389
1	1	TBB5_MOUSE	Tubb5	8180	3.1374
1	1	CLH_MOUSE	Cltc	5970	3.1165
1	1	TBB3_MOUSE	Tubb3	11500	3.0538
1	1	MCM4_MOUSE	Mcm4	14600	3.0393
1	1	KV3A8_MOUSE		42600	3.0076
1	1	ITIH4_MOUSE	Itih4	15400	2.963
1	1	SYVC_MOUSE	Vars	12700	2.9255
1	1	PUR4_MOUSE	Pfas	8510	2.8987
1	1	MYO5B_MOUSE	Myo5b	10900	2.8475
1	1	IMB1_MOUSE	Kpnb1	53200	2.8229
1	1	TCPD_MOUSE	Cct4	6480	2.7611
1	1	CATA_MOUSE	Cat	37100	2.7544
1	1	CERU_MOUSE	Cp	8830	2.7101
1	1	PRS7_MOUSE	Psmc2	15400	2.6593
1	1	IF4A1_MOUSE	Eif4a1	7340	2.6316
1	1	Q9D9G7_MOUSE	1700074P13Rik	66100	2.5796
1	1	PGK1_MOUSE	Pgk1	15900	2.5634
1	1	TGM2_MOUSE	Tgm2	7910	2.5618
1	1	DDX5_MOUSE	Ddx5	10200	2.5436
1	1	LIPA2_MOUSE	Ppfia2	6220	2.5346
1	1	Q7TNL7_MOUSE	Dusp9	11200	2.4851
1	1	FKBP4_MOUSE	Fkbp4	10100	2.3279
1	1	GRP75_MOUSE	Hspa9	5150	2.2413
1	1	PLTP_MOUSE	Pltp	44200	2.2391
1	1	AL9A1_MOUSE	Aldh9a1	15000	2.1968
1	1	H2A1F_MOUSE	Hist1h2af	34000	2.1341
1	1	HRG_MOUSE	Hrg	15700	2.1302
1	1	SPA3K_MOUSE	Serpina3k	9410	2.1259
1	1	CE112_MOUSE	Cep112	10900	2.1223
1	1	TKT_MOUSE	Tkt	17000	2.0497
1	1	K1024_MOUSE	Kiaa1024	30300	1.9844
1	1	TDRD3_MOUSE	Tdrd3	40300	1.973
1	1	RAN_MOUSE	Ran	25400	1.9695
1	1	DIRA2_MOUSE	Diras2	11400	1.9516
1	1	B1ASP2_MOUSE	Jak1	8740	1.9293
1	1	KV5AB_MOUSE		7500	1.9215
1	1	T2R41_MOUSE	Tas2r41	12500	1.8955
1	1	Q3TSA9_MOUSE	Fbxw18	23600	1.8927
1	1	LA_MOUSE	Ssb	17400	1.8007
Unique	Total	reference	Gene Symbol	Avg. Precursor Intensity	AVG
13	23	A2M_MOUSE	A2m	393000	2.5567
12	18	FIBB_MOUSE	Fgb	51600	2.5097
11	13	Q99K47_MOUSE	Fga	56000	2.6669
10	11	CLUS_MOUSE	Clu	81900	2.8433
10	10	KPYM_MOUSE	Pkm	22100	2.9704
9	10	CO3_MOUSE	C3	17300	3.0971
8	10	ACTA_MOUSE	Acta2	121000	2.8763
7	42	IGH1M_MOUSE	Ighg1	164000	2.6834
7	12	IGKC_MOUSE		168000	2.6611
6	8	GBLP_MOUSE	Gnb2l1	19600	2.9333
6	8	G3P_MOUSE	Gapdh	29100	2.7493
6	7	EF1A1_MOUSE	Eef1a1	54500	2.3703
6	6	IGHM_MOUSE	Igh-6	148000	3.3404
6	6	APOE_MOUSE	Apoe	36500	2.8423
5	6	PCNA_MOUSE	Pcna	13100	2.4353
5	5	RS3_MOUSE	Rps3	28200	2.8406
5	5	PPM1B_MOUSE	Ppm1b	43900	2.5439
5	5	HPT_MOUSE	Hp	34800	2.4847
5	5	CD5L_MOUSE	Cd5l	135000	2.0292
4	6	KV5A5_MOUSE		190000	3.3589
4	6	RUVB2_MOUSE	Ruvbl2	13300	3.04
4	6	TMOD3_MOUSE	Tmod3	9290	2.358
4	5	TBA1A_MOUSE	Tuba1a	22500	2.7977
4	5	ENOA_MOUSE	Eno1	20200	2.1551
4	4	RSSA_MOUSE	Rpsa	22100	3.037
4	4	SERA_MOUSE	Phgdh	25000	2.9019
4	4	PRDX1_MOUSE	Prdx1	37200	2.4778
4	4	TTHY_MOUSE	Ttr	68600	2.3333
3	6	SAHH_MOUSE	Ahcy	9360	3.0606
3	5	ACTB_MOUSE	Actb	54400	3.205
3	5	HBA_MOUSE	Hba	39100	3.1614
3	5	KV3A1_MOUSE		40000	3.1542
3	4	TBB2A_MOUSE	Tubb2a	50200	4.0248
3	4	YBOX2_MOUSE	Ybx2	69900	3.2116
3	4	MUG1_MOUSE	Mug1	16600	2.545
3	4	HNRH1_MOUSE	Hnrnph1	11300	2.3337
3	3	HBB1_MOUSE	Hbb-b1	13000	2.9791
3	3	HSP7C_MOUSE	Hspa8	19800	2.6381
3	3	RO52_MOUSE	Trim21	13200	2.5317
3	3	AL9A1_MOUSE	Aldh9a1	10900	2.4866
3	3	A1AT1_MOUSE	Serpina1a	33900	2.3048
3	3	SAMP_MOUSE	Apcs	7320	2.1275
2	5	Q9Z1A1_MOUSE	Tfg	13000	3.3886
2	4	MY18A_MOUSE	Myo18a	7920	3.6881
2	4	B1AR51_MOUSE	Dnahc9	31900	2.1003
2	3	PSDE_MOUSE	Psmd14	18400	3.3527
2	3	IGHA_MOUSE		20000	2.9853
2	3	ARF1_MOUSE	Arf1	9560	2.9554
2	3	TBB4A_MOUSE	Tubb4a	17500	2.7519
2	3	FIBG_MOUSE	Fgg	58800	2.6944
2	3	PGK1_MOUSE	Pgk1	13200	2.6577
2	3	ALBU_MOUSE	Alb	10600	2.4029
2	3	NDKA_MOUSE	Nme1	40000	2.3615
2	2	LAC1_MOUSE		79400	3.4783
2	2	RLA0_MOUSE	Rplp0	13400	3.3692
2	2	RL11_MOUSE	Rpl11	23200	3.3569
2	2	TBB3_MOUSE	Tubb3	14100	3.2511
2	2	C1QA_MOUSE	C1qa	25000	3.1795
2	2	IF4A1_MOUSE	Eif4a1	18300	3.1032
2	2	KV5A3_MOUSE		28500	3.0406
2	2	LYZ1_MOUSE	Lyz1	114000	2.8666
2	2	PPAC_MOUSE	Acp1	7560	2.7284
2	2	SPEE_MOUSE	Srm	19300	2.5373
2	2	FRIL1_MOUSE	Ftl1	20200	2.5322
2	2	ST38L_MOUSE	Stk38l	12300	2.4624
2	2	PSD11_MOUSE	Psmd11	23000	2.3706
2	2	PSA5_MOUSE	Psma5	38700	2.3278
2	2	PUR9_MOUSE	Atic	7270	2.2981
2	2	Q9D9G7_MOUSE	1700074P13Rik	29400	2.2428
1	4	DHX30_MOUSE	Dhx30	39500	2.1015
1	2	DBPA_MOUSE	Csda	15500	4.0884
1	2	KV3AC_MOUSE		5550	3.4886
1	2	SYWC_MOUSE	Wars	7800	3.4871
1	2	CO8G_MOUSE	C8g	7670	3.4025
1	2	HINT1_MOUSE	Hint1	29600	3.3375
1	2	KV3A8_MOUSE		230000	3.3186
1	2	TBB1_MOUSE	Tubb1	22700	3.3104
1	2	HS90A_MOUSE	Hsp90aa1	15500	3.1738
1	2	TBB5_MOUSE	Tubb5	15300	3.0078
1	2	FA10_MOUSE	F10	15600	2.9878
1	2	PSA4_MOUSE	Psma4	8290	2.968
1	2	TBB4B_MOUSE	Tubb4b	47900	2.8746
1	2	RL22_MOUSE	Rpl22	19100	2.6033
1	2	IGG2B_MOUSE	Igh-3	18900	2.3737
1	2	A1AT2_MOUSE	Serpina1b	9670	2.166
1	1	A8DUK4_MOUSE	Hbb-b1	163000	5.0172
1	1	1433T_MOUSE	Ywhaq	66700	3.7342
1	1	KV5A4_MOUSE		23200	3.7183
1	1	METK2_MOUSE	Mat2a	9040	3.6104
1	1	GALK1_MOUSE	Galk1	26200	3.5892
1	1	TRAP1_MOUSE	Trap1	35000	3.5872
1	1	KV5A7_MOUSE	Gm5571	15900	3.5742
1	1	CSN8_MOUSE	Cops8	8230	3.5405
1	1	C1QB_MOUSE	C1qb	658000	3.4529
1	1	MARE1_MOUSE	Mapre1	16200	3.4371
1	1	TCPQ_MOUSE	Cct8	4440	3.3743
1	1	KV2A7_MOUSE		54000	3.3698
1	1	KV3AM_MOUSE		924000	3.3425
1	1	NUDT5_MOUSE	Nudt5	13900	3.3423
1	1	PPM1A_MOUSE	Ppm1a	118000	3.323
1	1	KV6AB_MOUSE		21200	3.3163
1	1	KV4A1_MOUSE		288000	3.3028
1	1	HNRPD_MOUSE	Hnrnpd	6520	3.2867
1	1	HS90B_MOUSE	Hsp90ab1	13200	3.205
1	1	CATC_MOUSE	Ctsc	15900	3.1321
1	1	EF1G_MOUSE	Eef1g	35700	3.1054
1	1	EF1D_MOUSE	Eef1d	14600	3.1046
1	1	VTNC_MOUSE	Vtn	40400	3.1014
1	1	KV5A9_MOUSE	Gm10881	245000	3.0874
1	1	MBL2_MOUSE	Mbl2	7550	3.0381
1	1	ARP2_MOUSE	Actr2	10400	3.0265
1	1	HVM53_MOUSE		9490	2.9923
1	1	GRP78_MOUSE	Hspa5	39100	2.991
1	1	ARPC4_MOUSE	Arpc4	7870	2.9396
1	1	KV2A5_MOUSE		15400	2.9268
1	1	PRS7_MOUSE	Psmc2	10200	2.9082
1	1	Q9CPN9_MOUSE	2210010C04Rik	14400	2.9016
1	1	KV2A6_MOUSE		14500	2.8965
1	1	PSA7L_MOUSE	Psma8	8310	2.864
1	1	KV2A4_MOUSE		11400	2.862
1	1	MYL6B_MOUSE	Myl6b	20100	2.8227
1	1	HS71A_MOUSE	Hspa1a	23000	2.8226
1	1	Q792Z1_MOUSE	Try10	112000	2.8109
1	1	CTBP1_MOUSE	Ctbp1	19900	2.7532
1	1	EIF3F_MOUSE	Eif3f	9160	2.7423
1	1	RLA2_MOUSE	Rplp2	7490	2.7388
1	1	CATA_MOUSE	Cat	20600	2.6948
1	1	GPX3_MOUSE	Gpx3	15100	2.6947
1	1	KV1A1_MOUSE		89000	2.6606
1	1	CAZA1_MOUSE	Capza1	11600	2.6522
1	1	ADT4_MOUSE	Slc25a31	3720	2.6384
1	1	KV5AB_MOUSE		24800	2.634
1	1	APOA1_MOUSE	Apoa1	26100	2.613
1	1	LDHA_MOUSE	Ldha	8790	2.6119
1	1	RUVB1_MOUSE	Ruvbl1	13200	2.5699
1	1	MOB2_MOUSE	Mob2	20500	2.5654
1	1	IMDH2_MOUSE	Impdh2	12800	2.5606
1	1	ARF4_MOUSE	Arf4	44600	2.5549
1	1	A2MP_MOUSE	A2mp	771000	2.5493
1	1	PRDX4_MOUSE	Prdx4	18400	2.5443
1	1	PPIA_MOUSE	Ppia	19500	2.5371
1	1	HUTH_MOUSE	Hal	4730	2.4939
1	1	STK38_MOUSE	Stk38	5800	2.4751
1	1	RS4X_MOUSE	Rps4x	9120	2.4663
1	1	PRS8_MOUSE	Psmc5	24500	2.457
1	1	RAN_MOUSE	Ran	21000	2.4522
1	1	PRDX2_MOUSE	Prdx2	115000	2.3931
1	1	FCN1_MOUSE	Fcn1	19500	2.3896
1	1	1433Z_MOUSE	Ywhaz	9430	2.3406
1	1	VAT1_MOUSE	Vat1	7310	2.3356
1	1	C1QC_MOUSE	C1qc	8590	2.3285
1	1	FA83G_MOUSE	Fam83g	82400	2.32
1	1	RL12_MOUSE	Rpl12	78000	2.307
1	1	CE112_MOUSE	Cep112	13800	2.2847
1	1	IF4A3_MOUSE	Eif4a3	6710	2.2847
1	1	CO1A1_MOUSE	Col1a1	631000	2.2822
1	1	H2A1F_MOUSE	Hist1h2af	11600	2.2792
1	1	ODB2_MOUSE	Dbt	10700	2.2591
1	1	TCPA_MOUSE	Tcp1	3360	2.2552
1	1	LV1A_MOUSE		330000	2.2355
1	1	RS14_MOUSE	Rps14	51700	2.2238
1	1	DX39A_MOUSE	Ddx39a	13200	2.2234
1	1	CAPZB_MOUSE	Capzb	16800	2.1961
1	1	Q99NF7_MOUSE	Ppm1b	36700	2.1816
1	1	TPBG_MOUSE	Tpbg	190000	2.1769
1	1	GNAI1_MOUSE	Gnai1	5940	2.1729
1	1	COR1A_MOUSE	Coro1a	6420	2.1494
1	1	ANXA2_MOUSE	Anxa2	15000	2.1406
1	1	KV3A4_MOUSE		12900	2.1295
1	1	IKKB_MOUSE	Ikbkb	14100	2.1228
1	1	H2B1A_MOUSE	Hist1h2ba	27900	2.0627
1	1	CNDP2_MOUSE	Cndp2	8290	2.0623
1	1	K22E_MOUSE	Krt2	8820	2.0366
1	1	RL40_MOUSE	Uba52	31200	2.0359
1	1	KV5A1_MOUSE	Igk-V19-17	106000	1.9451
1	1	ZFP28_MOUSE	Zfp28	33000	1.9189
1	1	PCBP1_MOUSE	Pcbp1	37800	1.9176
1	1	HA10_MOUSE	H2-Q10	10300	1.8976
1	1	ABP1_MOUSE	Abp1	10200	1.8353
1	1	CBLN1_MOUSE	Cbln1	13800	1.8048

## Sheet: Spleen
Unique	Total	reference	Gene Symbol	Avg. Precursor Intensity	AVG
53	167	FACD2_MOUSE	Fancd2	183000	2.7242
32	44	LMNB1_MOUSE	Lmnb1	69600	2.9062
20	21	FACD2_MOUSE	Fancd2	68100	2.8459
19	20	CMC1_MOUSE	Slc25a12	59300	2.9766
15	15	TFR1_MOUSE	Tfrc	41900	2.7421
14	15	FANCI_MOUSE	Fanci	38300	2.5505
14	14	ILEUA_MOUSE	Serpinb1a	41900	3.0005
12	12	TLN1_MOUSE	Tln1	16800	2.7158
11	11	AT2A3_MOUSE	Atp2a3	57500	2.5982
10	12	CH60_MOUSE	Hspd1	33300	3.1369
10	10	ILEUA_MOUSE	Serpinb1a	43800	2.835
9	10	AT1A1_MOUSE	Atp1a1	23400	3.6554
9	10	EF2_MOUSE	Eef2	31000	2.5789
9	9	ATAD3_MOUSE	Atad3	44200	2.4741
8	10	ALDH2_MOUSE	Aldh2	16300	3.0757
8	9	AT2A2_MOUSE	Atp2a2	36400	2.5063
8	8	STAT1_MOUSE	Stat1	36000	2.9534
8	8	MCM7_MOUSE	Mcm7	23800	2.6368
7	9	YMEL1_MOUSE	Yme1l1	25800	3.3494
7	8	MCM3_MOUSE	Mcm3	18400	2.8674
7	7	ECHA_MOUSE	Hadha	14600	3.3806
7	7	AIFM1_MOUSE	Aifm1	21000	3.1399
7	7	MPCP_MOUSE	Slc25a3	97300	2.3557
6	6	LRMP_MOUSE	Lrmp	26300	3.2301
6	6	FACR1_MOUSE	Far1	34200	3.1474
6	6	C1TC_MOUSE	Mthfd1	12900	2.9905
6	6	RPN1_MOUSE	Rpn1	23400	2.6951
6	6	PSMD2_MOUSE	Psmd2	30200	2.4067
6	6	IMB1_MOUSE	Kpnb1	19600	2.374
6	6	CN37_MOUSE	Cnp	38700	2.4148
6	6	ATPG_MOUSE	Atp5c1	54300	2.1951
5	5	RPN2_MOUSE	Rpn2	13900	3.7986
5	5	VIME_MOUSE	Vim	22900	3.4158
5	5	LBR_MOUSE	Lbr	66400	3.1653
5	5	MBB1A_MOUSE	Mybbp1a	20600	2.8884
5	5	AFG32_MOUSE	Afg3l2	29400	2.7383
5	5	TAP2_MOUSE	Tap2	51600	2.6641
5	5	GRP75_MOUSE	Hspa9	25800	2.6459
5	5	HSP72_MOUSE	Hspa2	103000	2.5972
5	5	LYN_MOUSE	Lyn	39300	2.5601
5	5	HCK_MOUSE	Hck	35100	2.5332
5	5	B2RQC6_MOUSE	Cad	11700	2.5136
5	5	MYO1G_MOUSE	Myo1g	32500	2.4533
5	9	IGKC_MOUSE		415000	2.6847
5	9	ADT2_MOUSE	Slc25a5	79000	2.5028
5	6	HNRH1_MOUSE	Hnrnph1	46600	2.8858
5	5	EFTU_MOUSE	Tufm	71400	3.3506
5	5	TIM50_MOUSE	Timm50	43200	2.9735
5	5	HNRPF_MOUSE	Hnrnpf	50700	2.6365
5	5	OST48_MOUSE	Ddost	18200	2.5233
5	5	RS4X_MOUSE	Rps4x	53100	2.122
4	5	PDIA3_MOUSE	Pdia3	23900	3.0114
4	4	PO210_MOUSE	Nup210	12800	3.1898
4	4	EHD4_MOUSE	Ehd4	16700	3.1225
4	4	LAP2A_MOUSE	Tmpo	29700	3.0572
4	4	NOP56_MOUSE	Nop56	24800	2.9546
4	4	CATG_MOUSE	Ctsg	127000	2.9512
4	4	HNRH1_MOUSE	Hnrnph1	21300	2.7896
4	4	AT2A1_MOUSE	Atp2a1	29500	2.7767
4	4	NSF_MOUSE	Nsf	13700	2.7704
4	4	FUBP2_MOUSE	Khsrp	37300	2.6617
4	4	TCPG_MOUSE	Cct3	14800	2.6379
4	4	TSP1_MOUSE	Thbs1	19800	2.5963
4	4	RS2_MOUSE	Rps2	12600	2.5043
4	4	ADT2_MOUSE	Slc25a5	36300	2.4872
4	4	LMNA_MOUSE	Lmna	17400	2.4413
4	4	MPCP_MOUSE	Slc25a3	69000	2.4087
4	4	FAK2_MOUSE	Ptk2b	13900	2.3424
4	4	IMMT_MOUSE	Immt	32300	2.3304
4	4	DDX5_MOUSE	Ddx5	14800	2.2677
4	4	XPO2_MOUSE	Cse1l	16700	2.0146
4	7	KV2A7_MOUSE		619000	2.6846
4	5	CD20_MOUSE	Ms4a1	29200	3.1123
4	5	FA49B_MOUSE	Fam49b	16300	2.9275
4	4	LBR_MOUSE	Lbr	62500	4.1061
4	4	M2OM_MOUSE	Slc25a11	25700	3.2862
4	4	ARF1_MOUSE	Arf1	40200	3.2622
4	4	LAP2B_MOUSE	Tmpo	49100	2.8678
4	4	SSRD_MOUSE	Ssr4	20300	2.5644
4	4	RL23_MOUSE	Rpl23	47500	2.4254
4	4	ADT1_MOUSE	Slc25a4	656000	2.3437
4	4	PGRC2_MOUSE	Pgrmc2	35900	2.1479
4	4	RS15A_MOUSE	Rps15a	63100	2.1327
3	4	LRRF1_MOUSE	Lrrfip1	23300	2.885
3	3	RBP2_MOUSE	Ranbp2	10100	3.5018
3	3	PP6R1_MOUSE	Ppp6r1	9810	3.3665
3	3	LAP2B_MOUSE	Tmpo	46500	3.3226
3	3	CAND1_MOUSE	Cand1	11200	3.1537
3	3	FMNL_MOUSE	Fmnl1	9660	3.1321
3	3	4F2_MOUSE	Slc3a2	24300	3.0936
3	3	TMX3_MOUSE	Tmx3	17500	3.0812
3	3	SAMH1_MOUSE	Samhd1	18400	2.978
3	3	MCM5_MOUSE	Mcm5	17600	2.7965
3	3	B3AT_MOUSE	Slc4a1	18200	2.7901
3	3	LACTB_MOUSE	Lactb	44900	2.7668
3	3	TIF1B_MOUSE	Trim28	26100	2.7577
3	3	MY18A_MOUSE	Myo18a	25400	2.6928
3	3	FGD2_MOUSE	Fgd2	14700	2.6612
3	3	KPCB_MOUSE	Prkcb	18700	2.6086
3	3	PTN1_MOUSE	Ptpn1	11300	2.6002
3	3	STK3_MOUSE	Stk3	9480	2.5825
3	3	IKKB_MOUSE	Ikbkb	9210	2.422
3	3	S27A4_MOUSE	Slc27a4	11200	2.3137
3	3	EHD1_MOUSE	Ehd1	16400	2.2727
3	3	RN213_MOUSE	Rnf213	6080	2.213
3	3	B9EJ54_MOUSE	Nup205	21800	2.2082
3	3	TOIP1_MOUSE	Tor1aip1	16500	2.1373
3	3	HACD3_MOUSE	ptplad1	17800	2.0754
3	3	STK4_MOUSE	Stk4	34900	2.0436
3	3	VPS35_MOUSE	Vps35	5740	1.8863
3	9	KV5A5_MOUSE		67600	3.1186
3	8	KV3A1_MOUSE		16800	3.1321
3	4	PRS6A_MOUSE	Psmc3	4360	2.4874
3	4	PROF1_MOUSE	Pfn1	8390	2.4415
3	3	MLEC_MOUSE	Mlec	38500	3.9847
3	3	QCR2_MOUSE	Uqcrc2	35400	3.7263
3	3	CLIC1_MOUSE	Clic1	14400	3.242
3	3	LAP2A_MOUSE	Tmpo	16300	3.0982
3	3	DNJA1_MOUSE	Dnaja1	20500	3.0768
3	3	CD79B_MOUSE	Cd79b	75800	3.0415
3	3	RS20_MOUSE	Rps20	83400	3.0152
3	3	DPM1_MOUSE	Dpm1	21900	3.0006
3	3	CDIPT_MOUSE	Cdipt	63200	2.988
3	3	RAB14_MOUSE	Rab14	20000	2.9285
3	3	PRS8_MOUSE	Psmc5	24300	2.8526
3	3	RAB18_MOUSE	Rab18	26900	2.8358
3	3	HB21_MOUSE	H2-Eb1	96600	2.8203
3	3	HA10_MOUSE	H2-Q10	31700	2.8157
3	3	PPM1A_MOUSE	Ppm1a	99000	2.626
3	3	KV2A6_MOUSE		29900	2.6111
3	3	PTN1_MOUSE	Ptpn1	16100	2.4956
3	3	SUCB1_MOUSE	Sucla2	36900	2.4779
3	3	UBAC2_MOUSE	Ubac2	28700	2.4686
3	3	IF4A3_MOUSE	Eif4a3	31800	2.4637
3	3	PCNA_MOUSE	Pcna	27200	2.3933
3	3	RAB10_MOUSE	Rab10	15400	2.375
3	3	PRS7_MOUSE	Psmc2	46000	2.3678
3	3	RAB5C_MOUSE	Rab5c	26700	2.3098
3	3	HB2A_MOUSE	H2-Ab1	24900	2.2641
3	3	EF1G_MOUSE	Eef1g	36300	2.26
3	3	AHSA1_MOUSE	Ahsa1	20300	2.1905
3	3	RS25_MOUSE	Rps25	49500	2.0005
2	2	SPTC1_MOUSE	Sptlc1	16800	3.8664
2	2	CD22_MOUSE	Cd22	24400	3.8067
2	2	URP2_MOUSE	Fermt3	18200	3.6772
2	2	TCPD_MOUSE	Cct4	12600	3.3356
2	2	MOT1_MOUSE	Slc16a1	54700	3.2702
2	2	PTBP1_MOUSE	Ptbp1	5770	3.1688
2	2	EFTU_MOUSE	Tufm	4150	3.1153
2	2	NU155_MOUSE	Nup155	14400	3.0732
2	2	DYN2_MOUSE	Dnm2	12200	3.0549
2	2	CMC2_MOUSE	Slc25a13	58500	3.0006
2	2	CKAP4_MOUSE	Ckap4	12100	2.9909
2	2	COPB_MOUSE	Copb1	11700	2.9855
2	2	UGGG1_MOUSE	Uggt1	11100	2.9059
2	2	TCPZ_MOUSE	Cct6a	20700	2.8633
2	2	PPM1A_MOUSE	Ppm1a	77800	2.7712
2	2	HVM36_MOUSE		30700	2.7571
2	2	E9PV60_MOUSE	Wdfy4	4000	2.7069
2	2	HXK3_MOUSE	Hk3	8940	2.702
2	2	TBB6_MOUSE	Tubb6	5840	2.6558
2	2	PTN6_MOUSE	Ptpn6	23300	2.6463
2	2	ACSL5_MOUSE	Acsl5	3570	2.6345
2	2	PRS6A_MOUSE	Psmc3	2880	2.6237
2	2	MCM6_MOUSE	Mcm6	12100	2.5965
2	2	ILK_MOUSE	Ilk	9060	2.5956
2	2	RL24_MOUSE	Rpl24	25800	2.5779
2	2	Q8BIX2_MOUSE	Gcn1l1	4240	2.4993
2	2	E9PVA8_MOUSE	Gcn1l1	7250	2.4944
2	2	G6PD1_MOUSE	G6pdx	3290	2.4795
2	2	CPT1A_MOUSE	Cpt1a	20600	2.4369
2	2	UBR5_MOUSE	Ubr5	9280	2.4348
2	2	SAC1_MOUSE	Sacm1l	13500	2.4326
2	2	PSA_MOUSE	Npepps	7270	2.3954
2	2	EPB42_MOUSE	Epb42	26200	2.3551
2	2	MIRO1_MOUSE	Rhot1	17100	2.3495
2	2	KV2A7_MOUSE		136000	2.33
2	2	DYHC1_MOUSE	Dync1h1	11600	2.3152
2	2	TM173_MOUSE	Tmem173	8420	2.3046
2	2	DDX3L_MOUSE	D1Pas1	8690	2.2858
2	2	DX39A_MOUSE	Ddx39a	24100	2.283
2	2	LCK_MOUSE	Lck	10800	2.2341
2	2	CPSF3_MOUSE	Cpsf3	20700	2.2109
2	2	ACSL1_MOUSE	Acsl1	17800	2.1942
2	2	ARHG1_MOUSE	Arhgef1	9200	2.1227
2	2	UBP15_MOUSE	Usp15	7760	2.0942
2	2	UBP5_MOUSE	Usp5	11500	2.0867
2	2	TLR9_MOUSE	Tlr9	21900	2.038
2	2	PRS4_MOUSE	Psmc1	6110	1.9781
2	2	VAV_MOUSE	Vav1	36000	1.7969
2	2	COPB2_MOUSE	Copb2	18100	1.7692
2	2	NUP93_MOUSE	Nup93	20400	1.703
2	2	DDX21_MOUSE	Ddx21	7240	1.6184
2	3	PGRC1_MOUSE	Pgrmc1	24200	3.9502
2	3	RS17_MOUSE	Rps17	4310	3.4358
2	3	FA49A_MOUSE	Fam49a	32600	3.346
2	3	ACTBL_MOUSE	Actbl2	682000	3.3261
2	3	LAC1_MOUSE		11700	2.7184
2	3	PRS10_MOUSE	Psmc6	2750	2.5845
2	3	TADBP_MOUSE	Tardbp	47100	2.2424
2	2	RHOG_MOUSE	Rhog	67000	3.6148
2	2	GALK1_MOUSE	Galk1	23700	3.5337
2	2	TM173_MOUSE	Tmem173	20300	3.4164
2	2	ELAV1_MOUSE	Elavl1	28500	3.3268
2	2	RRAS2_MOUSE	Rras2	19300	3.1409
2	2	ANXA1_MOUSE	Anxa1	19900	3.1311
2	2	CATG_MOUSE	Ctsg	28700	3.0712
2	2	KV5A3_MOUSE		230000	3.0703
2	2	SFXN3_MOUSE	Sfxn3	16700	3.0651
2	2	ETFA_MOUSE	Etfa	7420	3.0411
2	2	RAB8A_MOUSE	Rab8a	22000	2.9969
2	2	KV6A1_MOUSE		109000	2.9681
2	2	ODPB_MOUSE	Pdhb	11900	2.9522
2	2	SQRD_MOUSE	Sqrdl	29200	2.9155
2	2	CD79A_MOUSE	Cd79a	54300	2.7942
2	2	SUCB2_MOUSE	Suclg2	17000	2.7924
2	2	RFC3_MOUSE	Rfc3	12100	2.7066
2	2	HA11_MOUSE	H2-D1	58200	2.6299
2	2	AUP1_MOUSE	Aup1	5810	2.5514
2	2	THIL_MOUSE	Acat1	29800	2.5341
2	2	GP1BB_MOUSE	Gp1bb	13800	2.4634
2	2	PDIA6_MOUSE	Pdia6	6240	2.4604
2	2	GBLP_MOUSE	Gnb2l1	44000	2.4596
2	2	HPT_MOUSE	Hp	57500	2.3712
2	2	HAT1_MOUSE	Hat1	24800	2.3675
2	2	NPM_MOUSE	Npm1	38900	2.3179
2	2	EMD_MOUSE	Emd	35300	2.3014
2	2	DNJB6_MOUSE	Dnajb6	15500	2.2011
2	2	SRSF3_MOUSE	Srsf3	20600	2.1916
2	2	GBB1_MOUSE	Gnb1	23700	2.17
2	2	PRS6B_MOUSE	Psmc4	37300	2.0571
2	2	RFC4_MOUSE	Rfc4	14900	2.0029
2	2	RS12_MOUSE	Rps12	66700	1.9559
2	2	ALDOA_MOUSE	Aldoa	24800	1.9489
2	2	RBM14_MOUSE	Rbm14	22400	1.9468
2	2	S61A1_MOUSE	Sec61a1	54900	1.9417
2	2	GMFG_MOUSE	Gmfg	31800	1.9174
2	2	RFC5_MOUSE	Rfc5	10500	1.8855
1	3	BAZ2A_MOUSE	Baz2a	97000	2.0153
1	2	IGKC_MOUSE		17600	2.8091
1	2	K1C13_MOUSE	Krt13	75700	2.7944
1	1	HNRL2_MOUSE	Hnrnpul2	10900	3.8412
1	1	ELMO1_MOUSE	Elmo1	4380	3.8113
1	1	MCM2_MOUSE	Mcm2	3320	3.674
1	1	2AAA_MOUSE	Ppp2r1a	16700	3.6475
1	1	IGHA_MOUSE		39600	3.5552
1	1	SMCA5_MOUSE	Smarca5	11200	3.5376
1	1	ERAP1_MOUSE	Erap1	21900	3.4503
1	1	NP1L1_MOUSE	Nap1l1	15100	3.4464
1	1	SNX2_MOUSE	Snx2	2260	3.4162
1	1	FGR_MOUSE	Fgr	24100	3.3936
1	1	LT4R1_MOUSE	Ltb4r	60600	3.381
1	1	PSMD3_MOUSE	Psmd3	14000	3.3743
1	1	NSMA3_MOUSE	Smpd4	7020	3.3541
1	1	ANR44_MOUSE	Ankrd44	18300	3.2155
1	1	IKZF3_MOUSE	Ikzf3	8820	3.2148
1	1	VCAM1_MOUSE	Vcam1	3500	3.1767
1	1	E9QAE3_MOUSE	Btaf1	14300	3.1741
1	1	ACLY_MOUSE	Acly	2050	3.1644
1	1	NSUN2_MOUSE	Nsun2	2580	3.1592
1	1	Q9DAV6_MOUSE	Serpinb9b	4430	3.1504
1	1	TBB4B_MOUSE	Tubb4b	761000	3.1259
1	1	K6PP_MOUSE	Pfkp	6760	3.1164
1	1	E9QKT1_MOUSE	Ube3a	9630	3.111
1	1	ABCD3_MOUSE	Abcd3	7140	3.088
1	1	DHX15_MOUSE	Dhx15	12900	3.0371
1	1	FIGL1_MOUSE	Fignl1	9710	3.0294
1	1	MOGS_MOUSE	Mogs	6340	2.9677
1	1	AL3B1_MOUSE	Aldh3b1	14600	2.9421
1	1	Q9Z257_MOUSE	P2rx4	10100	2.9268
1	1	TAP1_MOUSE	Tap1	4730	2.911
1	1	MCM4_MOUSE	Mcm4	18600	2.888
1	1	Q9CPN9_MOUSE	2210010C04Rik	28700	2.869
1	1	SPA3K_MOUSE	Serpina3k	8650	2.8591
1	1	VATH_MOUSE	Atp6v1h	15300	2.8585
1	1	RS4X_MOUSE	Rps4x	17400	2.8476
1	1	PDCD4_MOUSE	Pdcd4	15500	2.8127
1	1	DGKE_MOUSE	Dgke	4920	2.7807
1	1	KSYK_MOUSE	Syk	6270	2.7554
1	1	RS24_MOUSE	Rps24	15600	2.7525
1	1	HNRPD_MOUSE	Hnrnpd	18900	2.7404
1	1	ADCK1_MOUSE	Adck1	2140	2.7343
1	1	Q80ZE3_MOUSE	Siglecg	6430	2.7264
1	1	RIC8A_MOUSE	Ric8a	2840	2.6947
1	1	SF3B3_MOUSE	Sf3b3	11100	2.6845
1	1	ADT1_MOUSE	Slc25a4	6560	2.6643
1	1	WAPL_MOUSE	Wapal	13000	2.6256
1	1	GPDM_MOUSE	Gpd2	966	2.5572
1	1	IMA2_MOUSE	Kpna2	4520	2.5533
1	1	GNAI1_MOUSE	Gnai1	28700	2.5054
1	1	RL18_MOUSE	Rpl18	2700	2.4956
1	1	STIP1_MOUSE	Stip1	13200	2.4755
1	1	CDK12_MOUSE	Cdk12	34000	2.4731
1	1	SC23A_MOUSE	Sec23a	1060	2.443
1	1	ACSF2_MOUSE	Acsf2	24400	2.4391
1	1	CD97_MOUSE	Cd97	32500	2.4347
1	1	DOCK2_MOUSE	Dock2	2320	2.4244
1	1	MSH2_MOUSE	Msh2	16000	2.4211
1	1	DYN1_MOUSE	Dnm1	19600	2.408
1	1	RS25_MOUSE	Rps25	32700	2.3998
1	1	SFPQ_MOUSE	Sfpq	14300	2.395
1	1	LAT3_MOUSE	Slc43a1	22900	2.3928
1	1	NEST_MOUSE	Nes	63100	2.3821
1	1	DBNL_MOUSE	Dbnl	35200	2.3688
1	1	IGHG_RABIT		250000	2.3555
1	1	DDX6_MOUSE	Ddx6	3470	2.3489
1	1	REST_MOUSE	Rest	13100	2.3489
1	1	CEBPZ_MOUSE	Cebpz	1260	2.346
1	1	VINC_MOUSE	Vcl	0	2.3415
1	1	KLD8A_MOUSE	Klhdc8a	11800	2.3395
1	1	COPD_MOUSE	Arcn1	3010	2.3139
1	1	HDAC1_MOUSE	Hdac1	13000	2.3096
1	1	IQEC1_MOUSE	Iqsec1	11100	2.3005
1	1	NICA_MOUSE	Ncstn	927	2.2966
1	1	PDS5A_MOUSE	Pds5a	1030	2.2939
1	1	MIRO2_MOUSE	Rhot2	33600	2.2705
1	1	E9QNU7_MOUSE	Hbs1l	57500	2.267
1	1	VWA8_MOUSE	Vwa8	617	2.2444
1	1	BLK_MOUSE	Blk	17200	2.2427
1	1	SGK3_MOUSE	Sgk3	2860	2.2104
1	1	Q8C3V4_MOUSE	Stat1	40500	2.2015
1	1	ESYT2_MOUSE	Esyt2	1880	2.1905
1	1	HMHA1_MOUSE	Hmha1	5690	2.1588
1	1	PP6R3_MOUSE	Ppp6r3	6090	2.1574
1	1	PML_MOUSE	Pml	20800	2.1536
1	1	A2ALL9_MOUSE	Atp2b3	4290	2.1529
1	1	DDX58_MOUSE	Ddx58	6420	2.1079
1	1	Q9D9G7_MOUSE	1700074P13Rik	55100	2.1071
1	1	GALT1_MOUSE	Galnt1	36500	2.106
1	1	NU160_MOUSE	Nup160	1490	2.1047
1	1	GUAA_MOUSE	Gmps	13600	2.101
1	1	PIGR_MOUSE	Pigr	1870	2.0994
1	1	GTPB8_MOUSE	Gtpbp8	9350	2.0896
1	1	C5AR_MOUSE	C5ar1	24300	2.0807
1	1	MA2C1_MOUSE	Man2c1	1080	2.0797
1	1	ELMD1_MOUSE	Elmod1	14500	2.058
1	1	DGKA_MOUSE	Dgka	5910	2.0417
1	1	SNX1_MOUSE	Snx1	13500	2.0359
1	1	CY24B_MOUSE	Cybb	10500	2.0305
1	1	Ig1_sheep		33200	2.014
1	1	DDB1_MOUSE	Ddb1	14800	2.0027
1	1	SAE2_MOUSE	Uba2	11500	2.0009
1	1	FABP5_MOUSE	Fabp5	51900	1.9997
1	1	G5E829_MOUSE	Atp2b1	2810	1.9939
1	1	TMM64_MOUSE	Tmem64	32300	1.9904
1	1	NDUS1_MOUSE	Ndufs1	3900	1.9764
1	1	PPCE_MOUSE	Prep	6700	1.9712
1	1	CALX_MOUSE	Canx	8850	1.9572
1	1	EMR1_MOUSE	Emr1	16900	1.9453
1	1	NCF2_MOUSE	Ncf2	8790	1.857
1	1	CHCH6_MOUSE	Chchd6	1900	1.8538
1	1	IMDH2_MOUSE	Impdh2	9050	1.8105
1	1	NU107_MOUSE	Nup107	10000	1.7891
1	1	A2A761_MOUSE	Zfp69	101000	1.7834
1	1	G3X8W1_MOUSE	1700016M24Rik	160000	1.7478
1	1	COPA_MOUSE	Copa	8960	1.7438
1	1	XPP1_MOUSE	Xpnpep1	1460	1.7158
1	1	ATLA2_MOUSE	Atl2	2490	1.7092
1	1	VRK2_MOUSE	Vrk2	1740	1.7033
1	1	MITD1_MOUSE	Mitd1	159000	1.7002
1	1	ARMC9_MOUSE	Armc9	18400	1.6795
1	1	CWC25_MOUSE	Cwc25	12700	1.6616
1	1	ISG15_MOUSE	Isg15	16400	1.656
1	1	AL1B1_MOUSE	Aldh1b1	1230	1.6385
1	1	SYAC_MOUSE	Aars	28100	1.6371
1	1	GEM_MOUSE	Gem	17600	1.6153
1	1	CNDP2_MOUSE	Cndp2	17800	1.5785
1	1	P2RX4_MOUSE	P2rx4	4400	1.5488
1	1	ZYX_MOUSE	Zyx	16500	1.5267
1	1	C43BP_MOUSE	Col4a3bp	92700	1.5188
1	3	Q8CBB6_MOUSE	Gm13646	169000	1.8293
1	2	KV5AA_MOUSE		33700	4.4073
1	2	KV6AB_MOUSE		37300	3.7294
1	2	RAB1B_MOUSE	Rab1b	6050	3.5624
1	2	HNRPD_MOUSE	Hnrnpd	43200	3.2748
1	2	KV3A8_MOUSE		310000	3.2065
1	2	RAP2C_MOUSE	Rap2c	1630	2.697
1	2	THIKA_MOUSE	Acaa1a	1490	2.2466
1	1	O78196_MOUSE	H2-Eb1	25600	4.7663
1	1	TIM23_MOUSE	Timm23	14900	4.3629
1	1	CDC37_MOUSE	Cdc37	19700	4.2227
1	1	HIDE1_MOUSE	Hide1	20600	4.1885
1	1	ERLN1_MOUSE	Erlin1	8730	3.9122
1	1	KV3AM_MOUSE		632000	3.8123
1	1	LTOR1_MOUSE	Lamtor1	12000	3.722
1	1	1433F_MOUSE	Ywhah	11500	3.6926
1	1	IKZF3_MOUSE	Ikzf3	19200	3.6557
1	1	UCRI_MOUSE	Uqcrfs1	14900	3.5658
1	1	IF6_MOUSE	Eif6	5290	3.5205
1	1	1433G_MOUSE	Ywhag	31900	3.4777
1	1	Q8R379_MOUSE	Gimap7	5690	3.4759
1	1	GNAI3_MOUSE	Gnai3	28200	3.3692
1	1	KV5A4_MOUSE		466000	3.3607
1	1	SSRG_MOUSE	Ssr3	13200	3.279
1	1	GIMA3_MOUSE	Gimap3	5400	3.2508
1	1	ARM10_MOUSE	Armc10	4660	3.2491
1	1	XRP2_MOUSE	Rp2	7510	3.2281
1	1	FIS1_MOUSE	Fis1	33000	3.2001
1	1	KV5AB_MOUSE		23600	3.1745
1	1	NDKA_MOUSE	Nme1	27700	3.152
1	1	CAPG_MOUSE	Capg	16300	3.1041
1	1	Q9CPN9_MOUSE	2210010C04Rik	16600	3.0937
1	1	SC22B_MOUSE	Sec22b	22900	3.064
1	1	SRPRB_MOUSE	Srprb	14700	3.0627
1	1	CH60_MOUSE	Hspd1	16900	3.0522
1	1	KV4A1_MOUSE		422000	3.0515
1	1	RL9_MOUSE	Rpl9	47300	3.0498
1	1	NUDT5_MOUSE	Nudt5	37100	3.0355
1	1	F213A_MOUSE	Fam213a	7790	3.0283
1	1	UB2G2_MOUSE	Ube2g2	3320	3.0268
1	1	RS24_MOUSE	Rps24	11700	3.01
1	1	DHB11_MOUSE	Hsd17b11	14800	2.9931
1	1	ECI1_MOUSE	Eci1	3250	2.992
1	1	RL24_MOUSE	Rpl24	16700	2.9537
1	1	PP2AA_MOUSE	Ppp2ca	9700	2.9536
1	1	KV2A5_MOUSE		126000	2.9518
1	1	LV1A_MOUSE		682000	2.9348
1	1	ROAA_MOUSE	Hnrnpab	19700	2.9165
1	1	CHCH3_MOUSE	Chchd3	17100	2.9131
1	1	Q8JZU2_MOUSE	Slc25a1	7350	2.912
1	1	TMM71_MOUSE	Tmem71	7290	2.9037
1	1	TBG1_MOUSE	Tubg1	12600	2.8755
1	1	PCID2_MOUSE	Pcid2	2700	2.8617
1	1	QCR1_MOUSE	Uqcrc1	37300	2.8462
1	1	AIP_MOUSE	Aip	3840	2.8304
1	1	T126A_MOUSE	Tmem126a	29300	2.812
1	1	TBB4B_MOUSE	Tubb4b	248000	2.7622
1	1	RFC2_MOUSE	Rfc2	17000	2.7586
1	1	GPD1L_MOUSE	Gpd1l	34700	2.7373
1	1	UBXN1_MOUSE	Ubxn1	13800	2.6579
1	1	Q91VA7_MOUSE	Idh3b	29000	2.6478
1	1	ARPC4_MOUSE	Arpc4	16600	2.641
1	1	EIF3F_MOUSE	Eif3f	16400	2.6307
1	1	LRMP_MOUSE	Lrmp	21000	2.6201
1	1	METK2_MOUSE	Mat2a	16700	2.5838
1	1	SC11A_MOUSE	Sec11a	14500	2.5652
1	1	RAB35_MOUSE	Rab35	167000	2.5472
1	1	PSA6_MOUSE	Psma6	21100	2.523
1	1	KV6A6_MOUSE		185000	2.5002
1	1	O70517_MOUSE	LOC639910	31300	2.4816
1	1	O08692_MOUSE	Ngp	55500	2.4792
1	1	ADRM1_MOUSE	Adrm1	29400	2.4709
1	1	RB33B_MOUSE	Rab33b	115000	2.4677
1	1	PCMD1_MOUSE	Pcmtd1	1050	2.4541
1	1	LASP1_MOUSE	Lasp1	24700	2.4375
1	1	1433E_MOUSE	Ywhae	43500	2.4184
1	1	PDK3_MOUSE	Pdk3	2690	2.3872
1	1	ST17B_MOUSE	Stk17b	12700	2.3781
1	1	C5AR_MOUSE	C5ar1	45200	2.3342
1	1	GPX41_MOUSE	Gpx4	19700	2.3313
1	1	DRG1_MOUSE	Drg1	3210	2.3266
1	1	HB23_MOUSE	H2-Eb1	117000	2.3088
1	1	B2MG_MOUSE	B2m	42600	2.2929
1	1	RS5_MOUSE	Rps5	38400	2.2632
1	1	IMPA1_MOUSE	Impa1	12900	2.2588
1	1	LYPA1_MOUSE	Lypla1	18500	2.2539
1	1	NDUS3_MOUSE	Ndufs3	9200	2.2273
1	1	CO8G_MOUSE	C8g	8610	2.2248
1	1	DNJA2_MOUSE	Dnaja2	27000	2.1913
1	1	H2B1A_MOUSE	Hist1h2ba	96700	2.1805
1	1	KV3AC_MOUSE		9220	2.1799
1	1	HACD3_MOUSE	ptplad1	2280	2.1774
1	1	BDH_MOUSE	Bdh1	17200	2.1632
1	1	RL26_MOUSE	Rpl26	15100	2.1553
1	1	ARF6_MOUSE	Arf6	12400	2.1438
1	1	K0146_MOUSE	Kiaa0146	9930	2.1436
1	1	1433B_MOUSE	Ywhab	160000	2.1259
1	1	RL27_MOUSE	Rpl27	18900	2.1046
1	1	AHR_MOUSE	Ahr	68500	2.0938
1	1	RS6_MOUSE	Rps6	23300	2.0917
1	1	MOB1A_MOUSE	Mob1a	6040	2.0835
1	1	CASP1_MOUSE	Casp1	8730	2.0783
1	1	A2AF28_MOUSE	Mcart6	33000	2.0511
1	1	RAB43_MOUSE	Rab43	33600	2.042
1	1	TM177_MOUSE	Tmem177	575000	2.0205
1	1	ACL6A_MOUSE	Actl6a	17900	2.0174
1	1	UBE2N_MOUSE	Ube2n	30900	2.0127
1	1	RAP2A_MOUSE	Rap2a	31500	1.9855
1	1	RL22_MOUSE	Rpl22	14200	1.9839
1	1	FABP5_MOUSE	Fabp5	56200	1.9695
1	1	ODBA_MOUSE	Bckdha	23100	1.9625
1	1	F105B_MOUSE	Fam105b	23800	1.9609
1	1	GIMA1_MOUSE	Gimap1	30200	1.9544
1	1	KV3AJ_MOUSE		60900	1.929
1	1	ODO2_MOUSE	Dlst	21400	1.9172
1	1	SC61B_MOUSE	Sec61b	32300	1.898
1	1	CASP_MOUSE	Cux1	6660	1.8933
1	1	H2A2B_MOUSE	Hist2h2ab	26900	1.8721
1	1	GRB2_MOUSE	Grb2	24000	1.8714
1	1	IFIX_MOUSE	Pyhin1	7730	1.854
1	1	EIF3E_MOUSE	Eif3e	21400	1.8366
1	1	VAPA_MOUSE	Vapa	11000	1.8315
1	1	K1C13_MOUSE	Krt13	17900	1.8224
1	1	DNJC9_MOUSE	Dnajc9	4360	1.8123
1	1	SFXN1_MOUSE	Sfxn1	8150	1.8002
1	1	XIRP2_MOUSE	Xirp2	23700	1.756
3	3	1433Z_MOUSE	Ywhaz	39800	3.225
2	2	1433T_MOUSE	Ywhaq	46400	3.2361
1	1	MEP50_MOUSE	Wdr77	6030	2.7905
1	1	VTNC_MOUSE	Vtn	22700	2.2555
3	3	TERA_MOUSE	Vcp	14900	2.5771
1	1	TERA_MOUSE	Vcp	44600	2.4203
6	11	RL40_MOUSE	Uba52	91500	2.6351
3	3	RL40_MOUSE	Uba52	69900	2.5198
5	5	UBA1_MOUSE	Uba1	8190	3.194
2	2	UAP1L_MOUSE	Uap1l1	10300	2.4355
3	5	TBB5_MOUSE	Tubb5	80000	2.9358
3	3	TBB5_MOUSE	Tubb5	70700	2.8637
2	3	TBB4A_MOUSE	Tubb4a	119000	2.8016
1	1	TBB4A_MOUSE	Tubb4a	125000	3.6924
2	4	TBB3_MOUSE	Tubb3	91800	3.3939
2	4	TBB3_MOUSE	Tubb3	17500	2.9037
11	14	TBB2A_MOUSE	Tubb2a	65100	3.178
5	5	TBB2A_MOUSE	Tubb2a	67700	3.8579
3	7	TBB1_MOUSE	Tubb1	144000	2.9119
3	5	TBB1_MOUSE	Tubb1	84500	2.9964
3	4	TBA4A_MOUSE	Tuba4a	43500	2.6607
2	2	TBA4A_MOUSE	Tuba4a	29900	3.0739
12	21	TBA1A_MOUSE	Tuba1a	133000	2.7957
9	13	TBA1A_MOUSE	Tuba1a	60700	2.8749
2	2	TTHY_MOUSE	Ttr	41300	2.6395
1	1	Q792Z1_MOUSE	Try10	34800	2.5295
1	1	Q792Z1_MOUSE	Try10	7810	2.0943
12	13	RO52_MOUSE	Trim21	154000	3.0188
1	1	RO52_MOUSE	Trim21	67800	3.3826
5	6	TRAP1_MOUSE	Trap1	106000	3.0937
1	1	TRAP1_MOUSE	Trap1	17200	3.6933
1	1	Q8K0Z5_MOUSE	Tpm3	11700	3.0865
8	10	TMOD3_MOUSE	Tmod3	70400	2.9773
7	7	TCPA_MOUSE	Tcp1	37400	3.1296
5	5	SUN2_MOUSE	Sun2	31300	3.1477
13	16	STK38_MOUSE	Stk38	46000	2.7264
1	1	SPEE_MOUSE	Srm	8230	2.0491
7	7	SETX_MOUSE	Setx	21200	3.0533
1	1	SPA3C_MOUSE	Serpina3c	15300	2.4907
1	1	A1AT1_MOUSE	Serpina1a	58100	2.0494
1	1	A1AT1_MOUSE	Serpina1a	28900	1.7685
14	15	SCYL2_MOUSE	Scyl2	45300	2.789
1	1	SAR1A_MOUSE	Sar1a	16000	2.6758
5	6	RUVB2_MOUSE	Ruvbl2	28300	3.2964
8	8	RUVB1_MOUSE	Ruvbl1	22700	2.8909
1	1	RSSA_MOUSE	Rpsa	15900	3.8735
4	4	RSSA_MOUSE	Rpsa	50900	3.1777
5	5	RS3_MOUSE	Rps3	22100	2.5675
16	18	RS3_MOUSE	Rps3	77500	2.8484
2	2	RS18_MOUSE	Rps18	33600	2.3558
3	3	RS18_MOUSE	Rps18	84900	2.7809
1	1	RS16_MOUSE	Rps16	9910	2.1434
6	6	RS16_MOUSE	Rps16	46600	2.3462
1	1	RS14_MOUSE	Rps14	44400	1.7278
3	3	RS14_MOUSE	Rps14	71300	2.995
2	2	RLA0_MOUSE	Rplp0	39700	3.3283
1	1	RL27A_MOUSE	Rpl27a	23600	1.8758
1	1	RL27A_MOUSE	Rpl27a	5980	2.1011
2	2	RL12_MOUSE	Rpl12	38200	2.881
2	2	RL11_MOUSE	Rpl11	42200	3.4177
2	2	RBM39_MOUSE	Rbm39	8590	2.819
2	3	RAN_MOUSE	Ran	93600	2.3105
1	1	RAC2_MOUSE	Rac2	30000	2.7535
2	2	RAC2_MOUSE	Rac2	47100	2.6833
2	2	RAB7A_MOUSE	Rab7a	3190	3.0092
1	1	RAB5A_MOUSE	Rab5a	30300	2.3039
1	1	PSB3_MOUSE	Psmb3	5810	3.101
1	1	PSA7L_MOUSE	Psma8	22400	3.8343
1	1	PSA5_MOUSE	Psma5	30400	2.5
1	1	PSA4_MOUSE	Psma4	7000	2.6428
5	5	PRP4_MOUSE	Prpf4	19100	2.762
7	8	PRP31_MOUSE	Prpf31	18000	2.7142
4	4	PRPF3_MOUSE	Prpf3	33400	2.2606
3	3	ANM5_MOUSE	Prmt5	14900	2.6833
1	2	PRDX4_MOUSE	Prdx4	43400	2.5922
1	1	PRDX2_MOUSE	Prdx2	26200	2.149
5	6	PRDX2_MOUSE	Prdx2	33500	2.3162
3	3	PRDX1_MOUSE	Prdx1	31000	2.0218
6	6	PRDX1_MOUSE	Prdx1	99200	2.4723
4	6	PPM1B_MOUSE	Ppm1b	25500	2.8318
2	2	Q99NF7_MOUSE	Ppm1b	46600	2.886
5	8	PPM1B_MOUSE	Ppm1b	62600	2.827
1	1	DPOLB_MOUSE	Polb	40300	1.5265
12	12	KPYM_MOUSE	Pkm	48800	2.9933
1	1	KPYM_MOUSE	Pkm	52900	1.8836
5	5	SERA_MOUSE	Phgdh	42100	2.5667
1	1	SERA_MOUSE	Phgdh	7730	2.237
1	1	PHB2_MOUSE	Phb2	36500	2.8494
4	5	PARP1_MOUSE	Parp1	30200	2.6489
2	2	Q921K2_MOUSE	Parp1	13400	2.3028
1	1	E9Q564_MOUSE	Olfr608	158000	2.0208
3	3	NOP58_MOUSE	Nop58	15700	2.5996
1	1	NOP58_MOUSE	Nop58	10500	2.385
1	2	NH2L1_MOUSE	Nhp2l1	45600	2.6742
6	7	MYO1C_MOUSE	Myo1c	15700	2.9733
1	1	MYL6B_MOUSE	Myl6b	53900	3.4132
1	1	MYL6_MOUSE	Myl6	70600	3.9712
2	2	ML12B_MOUSE	Myl12b	31500	2.8987
23	23	MYH9_MOUSE	Myh9	35200	3.1807
2	2	MYH14_MOUSE	Myh14	18200	2.8009
3	3	MYH11_MOUSE	Myh11	19500	3.5981
12	13	MUG1_MOUSE	Mug1	48200	2.7483
1	1	MUG1_MOUSE	Mug1	7510	2.1746
11	11	C1TM_MOUSE	Mthfd1l	34900	2.6138
4	4	PERM_MOUSE	Mpo	14800	2.2645
1	1	LYZ1_MOUSE	Lyz1	108000	3.3925
2	2	LYZ1_MOUSE	Lyz1	156000	2.9464
6	6	LSP1_MOUSE	Lsp1	63400	3.2609
2	2	LDHA_MOUSE	Ldha	21400	1.9581
14	15	PLSL_MOUSE	Lcp1	34400	2.9165
1	1	K1C25_MOUSE	Krt25	53800	2.2944
20	22	JAK1_MOUSE	Jak1	73200	2.7679
1	1	B1ASP2_MOUSE	Jak1	47700	2.6701
12	12	IQGA1_MOUSE	Iqgap1	18200	2.7836
1	1	IPO5_MOUSE	Ipo5	24000	3.1982
3	3	KV5A1_MOUSE	Igk-V19-17	292000	2.171
4	10	IGH1M_MOUSE	Ighg1	776000	2.9243
4	11	IGH1M_MOUSE	Ighg1	258000	2.7901
8	9	IGHM_MOUSE	Igh-6	106000	3.3041
3	3	IGHM_MOUSE	Igh-6	163000	2.8207
17	19	HSP7C_MOUSE	Hspa8	120000	2.8464
2	3	HSP7C_MOUSE	Hspa8	24700	3.1126
20	22	GRP78_MOUSE	Hspa5	63800	3.2854
3	3	GRP78_MOUSE	Hspa5	24500	3.0137
2	2	HS71A_MOUSE	Hspa1a	77800	2.3988
2	2	HS71A_MOUSE	Hspa1a	222000	2.4778
6	6	ENPL_MOUSE	Hsp90b1	41500	2.8566
2	2	ENPL_MOUSE	Hsp90b1	27300	2.6799
18	23	HS90B_MOUSE	Hsp90ab1	78100	2.7638
2	2	HS90B_MOUSE	Hsp90ab1	23100	3.8733
8	8	HS90A_MOUSE	Hsp90aa1	55600	2.5712
1	1	HS90A_MOUSE	Hsp90aa1	55300	3.0331
5	5	HNRPU_MOUSE	Hnrnpu	26700	2.9412
8	8	HNRPM_MOUSE	Hnrnpm	50600	2.9765
6	6	HNRPK_MOUSE	Hnrnpk	28600	3.1625
3	3	HNRPK_MOUSE	Hnrnpk	22900	2.941
2	2	H4_MOUSE	Hist1h4a	150000	2.9703
2	2	H31_MOUSE	Hist1h3a	47300	2.4811
3	4	H31_MOUSE	Hist1h3a	68500	1.8418
1	1	H2B1B_MOUSE	Hist1h2bb	3770	2.8315
1	1	H2B1B_MOUSE	Hist1h2bb	5050	3.185
1	1	H2A1F_MOUSE	Hist1h2af	116000	2.5611
1	2	H2A1F_MOUSE	Hist1h2af	66300	2.2866
3	3	HBB1_MOUSE	Hbb-b1	40500	2.6274
1	1	A8DUK4_MOUSE	Hbb-b1	156000	3.8977
3	3	HBB1_MOUSE	Hbb-b1	85100	4.1604
1	1	A8DUK4_MOUSE	Hbb-b1	77200	4.2676
3	3	HBA_MOUSE	Hba	81100	2.7804
2	3	HBA_MOUSE	Hba	114000	2.5865
3	3	HUTH_MOUSE	Hal	17200	2.3506
5	5	GELS_MOUSE	Gsn	26100	2.2976
2	2	GPX3_MOUSE	Gpx3	38500	2.2096
2	2	KV5A7_MOUSE	Gm5571	35900	2.7153
1	1	HVM07_MOUSE	Gm16709	35000	1.8105
1	1	KV5A9_MOUSE	Gm10881	64400	2.624
1	1	GLYR1_MOUSE	Glyr1	11100	3.6498
2	2	GLYR1_MOUSE	Glyr1	31600	3.6613
2	2	FRIL1_MOUSE	Ftl1	11800	2.6845
5	5	FINC_MOUSE	Fn1	17700	2.5768
30	30	FLNA_MOUSE	Flna	33700	2.6886
1	1	FLII_MOUSE	Flii	4850	2.521
3	5	FIBG_MOUSE	Fgg	21200	3.3103
3	4	FIBG_MOUSE	Fgg	40900	3.3217
12	12	FIBB_MOUSE	Fgb	45500	3.0211
3	4	FIBB_MOUSE	Fgb	25700	3.2805
4	5	Q99K47_MOUSE	Fga	32900	2.6608
8	8	Q99K47_MOUSE	Fga	68500	2.5351
4	4	FCN1_MOUSE	Fcn1	44900	3.0222
1	1	FBRL_MOUSE	Fbl	13500	2.0979
1	1	FAS_MOUSE	Fasn	4340	3.6506
1	1	ERF1_MOUSE	Etf1	4810	2.5692
2	2	ENOA_MOUSE	Eno1	9230	1.8821
3	3	ENOA_MOUSE	Eno1	14900	3.3659
2	2	IF4A1_MOUSE	Eif4a1	15800	2.8285
10	11	IF4A1_MOUSE	Eif4a1	37300	2.7887
2	2	EF1D_MOUSE	Eef1d	24100	3.208
6	6	EF1A1_MOUSE	Eef1a1	52300	2.5045
11	14	EF1A1_MOUSE	Eef1a1	99000	2.7379
1	1	DHX30_MOUSE	Dhx30	195000	2.3957
1	1	DDX17_MOUSE	Ddx17	90500	3.1581
3	3	SYDC_MOUSE	Dars	19200	3.0168
5	5	COR1A_MOUSE	Coro1a	95500	2.5172
2	3	CLUS_MOUSE	Clu	23900	2.7252
5	5	CLUS_MOUSE	Clu	16500	2.4282
1	2	B1AR17_MOUSE	Chd3	26500	2.4933
2	2	COF1_MOUSE	Cfl1	15100	2.8872
1	1	CD5L_MOUSE	Cd5l	59700	2.2729
4	5	TCPQ_MOUSE	Cct8	26300	2.9389
4	4	TCPE_MOUSE	Cct5	28200	2.7433
4	4	TCPB_MOUSE	Cct2	23200	2.6815
1	1	CATA_MOUSE	Cat	12700	2.4368
4	5	CAPZB_MOUSE	Capzb	58700	2.5738
3	3	CAZA2_MOUSE	Capza2	38100	2.4638
2	2	CAZA1_MOUSE	Capza1	53000	2.7646
1	1	CAN1_MOUSE	Capn1	16600	2.1008
3	3	CO4B_MOUSE	C4b	11600	3.4855
10	10	CO3_MOUSE	C3	33100	2.6699
1	1	C1QC_MOUSE	C1qc	83500	1.8651
1	1	C1QB_MOUSE	C1qb	182000	3.4271
2	2	C1QA_MOUSE	C1qa	17900	2.6726
1	1	BLMH_MOUSE	Blmh	16700	2.8892
1	1	BLMH_MOUSE	Blmh	7140	2.4725
12	15	ATPB_MOUSE	Atp5b	41100	3.2986
5	5	ATPB_MOUSE	Atp5b	23300	3.0605
13	13	ATPA_MOUSE	Atp5a1	91700	2.9071
3	3	ATPA_MOUSE	Atp5a1	75100	2.1659
1	1	ARF4_MOUSE	Arf4	96500	2.5812
1	1	APOA1_MOUSE	Apoa1	59100	3.4647
1	1	APOA1_MOUSE	Apoa1	12500	3.4733
4	4	ANXA2_MOUSE	Anxa2	30300	3.2246
4	4	ANXA2_MOUSE	Anxa2	33400	3.3369
3	3	ANFY1_MOUSE	Ankfy1	32100	3.2531
1	1	AMY1_MOUSE	Amy1	11000	3.1339
8	8	ALBU_MOUSE	Alb	70200	2.4519
1	1	ALBU_MOUSE	Alb	6060	1.8325
1	1	SAHH_MOUSE	Ahcy	22300	2.2365
3	4	SAHH_MOUSE	Ahcy	39700	2.6669
2	2	O70616_MOUSE	AF067061	27900	3.1399
5	6	ACTN1_MOUSE	Actn1	16700	2.8177
4	4	ACTB_MOUSE	Actb	53100	2.6219
5	14	ACTB_MOUSE	Actb	83500	2.6701
6	6	ACTA_MOUSE	Acta2	168000	2.7555
14	31	ACTA_MOUSE	Acta2	473000	2.4847
1	1	A2MP_MOUSE	A2mp	409000	2.3897
26	26	A2M_MOUSE	A2m	88700	3.068
14	16	A2M_MOUSE	A2m	122000	2.7793

## Sheet: Spleen control
Unique	Total	reference	Gene Symbol	Avg. Precursor Intensity	AVG
25	31	A2M_MOUSE	A2m	43800	2.6247
16	17	FLNA_MOUSE	Flna	14100	2.6167
14	15	MYH9_MOUSE	Myh9	24700	2.8695
13	16	FIBB_MOUSE	Fgb	38400	2.8975
13	13	JAK1_MOUSE	Jak1	27400	2.7297
12	13	MUG1_MOUSE	Mug1	28200	2.4432
11	11	CO3_MOUSE	C3	21800	2.4118
10	11	PRP4_MOUSE	Prpf4	12700	2.8905
9	14	RO52_MOUSE	Trim21	110000	2.9391
9	12	ALBU_MOUSE	Alb	44800	2.93
9	11	HSP7C_MOUSE	Hspa8	15800	3.0718
8	18	IGHM_MOUSE	Igh-6	56100	2.9817
7	9	GRP78_MOUSE	Hspa5	12200	2.7988
7	9	TBA1A_MOUSE	Tuba1a	23800	2.6942
7	8	FINC_MOUSE	Fn1	14300	2.5137
7	8	RUVB1_MOUSE	Ruvbl1	9590	2.182
6	10	STK38_MOUSE	Stk38	19300	2.6587
6	6	PRPF3_MOUSE	Prpf3	33900	2.8254
6	6	ANM5_MOUSE	Prmt5	44300	2.4468
5	6	RUVB2_MOUSE	Ruvbl2	13400	3.0369
5	6	Q99K47_MOUSE	Fga	22200	2.5098
5	5	SCYL2_MOUSE	Scyl2	14100	2.951
5	5	ACTA_MOUSE	Acta2	53800	2.8696
5	5	GELS_MOUSE	Gsn	15500	2.5504
5	5	IQGA1_MOUSE	Iqgap1	5970	2.3504
4	11	IGH1M_MOUSE	Ighg1	423000	2.8897
4	6	TBB2A_MOUSE	Tubb2a	15400	3.0487
4	4	CO4B_MOUSE	C4b	8280	3.0303
4	4	ATPB_MOUSE	Atp5b	16900	2.9662
4	4	PLSL_MOUSE	Lcp1	6290	2.6808
4	4	TGM2_MOUSE	Tgm2	9720	2.5182
4	4	EF1A1_MOUSE	Eef1a1	39200	2.4803
4	4	COR1A_MOUSE	Coro1a	19000	2.2403
3	4	FIBG_MOUSE	Fgg	24800	3.1529
3	4	HNRPK_MOUSE	Hnrnpk	4890	2.5819
3	4	MYO1C_MOUSE	Myo1c	2220	2.1561
3	3	ACTB_MOUSE	Actb	54300	2.7861
3	3	C1TM_MOUSE	Mthfd1l	3700	2.7717
3	3	NOP58_MOUSE	Nop58	14500	2.6513
3	3	HS90B_MOUSE	Hsp90ab1	19700	2.1431
3	3	A1AT1_MOUSE	Serpina1a	44000	2.1399
3	3	H31_MOUSE	Hist1h3a	37100	2.0015
3	3	KPYM_MOUSE	Pkm	16100	1.8406
2	5	PHB2_MOUSE	Phb2	1240	2.5928
2	4	MYH11_MOUSE	Myh11	3890	2.8907
2	3	IGKC_MOUSE		34300	1.8367
2	2	SERA_MOUSE	Phgdh	14600	3.1921
2	2	TBB3_MOUSE	Tubb3	25100	3.0537
2	2	HS90A_MOUSE	Hsp90aa1	35000	3.0287
2	2	TCPE_MOUSE	Cct5	10500	3.0253
2	2	IGHA_MOUSE		26500	3.0187
2	2	SETX_MOUSE	Setx	9590	2.9962
2	2	RL40_MOUSE	Uba52	44300	2.9786
2	2	TBB1_MOUSE	Tubb1	71800	2.8941
2	2	HVM36_MOUSE		21000	2.8243
2	2	ACTN1_MOUSE	Actn1	11600	2.797
2	2	ANFY1_MOUSE	Ankfy1	7380	2.6856
2	2	HS71A_MOUSE	Hspa1a	6050	2.6412
2	2	ERF1_MOUSE	Etf1	8420	2.6311
2	2	RSSA_MOUSE	Rpsa	9500	2.5419
2	2	IF4A1_MOUSE	Eif4a1	5870	2.5336
2	2	TERA_MOUSE	Vcp	4530	2.4623
2	2	H12_MOUSE	Hist1h1c	24400	2.4516
2	2	HUTH_MOUSE	Hal	6270	2.3705
2	2	UAP1L_MOUSE	Uap1l1	6490	2.3175
2	2	KV2A7_MOUSE		87900	2.3024
2	2	TBB5_MOUSE	Tubb5	38000	2.2424
2	2	VTDB_MOUSE	Gc	5320	2.2321
2	2	DEK_MOUSE	Dek	6860	2.1865
2	2	PRP31_MOUSE	Prpf31	13600	2.0573
2	2	TCPA_MOUSE	Tcp1	9150	2.0159
2	2	PPM1B_MOUSE	Ppm1b	2940	1.9902
2	2	PRDX1_MOUSE	Prdx1	14300	1.8449
2	2	HNRPM_MOUSE	Hnrnpm	5940	1.8377
2	2	TOP1_MOUSE	Top1	4360	1.8095
1	2	ROA2_MOUSE	Hnrnpa2b1	1290	2.8154
1	2	SUN2_MOUSE	Sun2	3700	2.6236
1	2	Q3U7K7_MOUSE	Trim21	28200	2.4583
1	2	PSA7L_MOUSE	Psma8	3640	2.3319
1	2	B1AR17_MOUSE	Chd3	7200	2.3068
1	2	RLA0_MOUSE	Rplp0	1200	2.2312
1	2	ROA1_MOUSE	Hnrnpa1	1220	1.8413
1	1	AMY1_MOUSE	Amy1	14100	4.3627
1	1	TRAP1_MOUSE	Trap1	38700	4.3289
1	1	LYZ1_MOUSE	Lyz1	63200	3.9138
1	1	TBB4A_MOUSE	Tubb4a	73300	3.7353
1	1	SPA3C_MOUSE	Serpina3c	10400	3.7126
1	1	KV5A5_MOUSE		7250	3.7043
1	1	H4_MOUSE	Hist1h4a	54700	3.6234
1	1	APOA1_MOUSE	Apoa1	25300	3.471
1	1	PERM_MOUSE	Mpo	9370	3.1448
1	1	GSTP1_MOUSE	Gstp1	4840	3.1447
1	1	VTNC_MOUSE	Vtn	25100	3.0924
1	1	HNRPU_MOUSE	Hnrnpu	2640	3.0509
1	1	TCPB_MOUSE	Cct2	9040	2.9756
1	1	ACTN4_MOUSE	Actn4	5320	2.9613
1	1	Q99NF7_MOUSE	Ppm1b	13900	2.9153
1	1	H2B1B_MOUSE	Hist1h2bb	1670	2.8739
1	1	BLMH_MOUSE	Blmh	2790	2.8638
1	1	FLII_MOUSE	Flii	2240	2.8385
1	1	MYH14_MOUSE	Myh14	8240	2.8277
1	1	NID2_MOUSE	Nid2	15000	2.7972
1	1	APOE_MOUSE	Apoe	17800	2.7491
1	1	H2A1F_MOUSE	Hist1h2af	30800	2.6743
1	1	UBA1_MOUSE	Uba1	3450	2.6243
1	1	APEH_MOUSE	Apeh	4620	2.5626
1	1	CAZA1_MOUSE	Capza1	6120	2.5118
1	1	SYDC_MOUSE	Dars	4940	2.4958
1	1	B1ASP2_MOUSE	Jak1	51900	2.4872
1	1	CATA_MOUSE	Cat	35600	2.4822
1	1	PARP1_MOUSE	Parp1	1460	2.4639
1	1	RBM39_MOUSE	Rbm39	3450	2.4424
1	1	RS16_MOUSE	Rps16	2530	2.4389
1	1	FBRL_MOUSE	Fbl	7390	2.4311
1	1	CAN1_MOUSE	Capn1	1230	2.412
1	1	PRDX2_MOUSE	Prdx2	58300	2.4076
1	1	Q792Z1_MOUSE	Try10	9880	2.402
1	1	PSA5_MOUSE	Psma5	8790	2.3748
1	1	CPNE2_MOUSE	Cpne2	830	2.3656
1	1	E9Q564_MOUSE	Olfr608	175000	2.3627
1	1	MYH10_MOUSE	Myh10	13700	2.332
1	1	DDX17_MOUSE	Ddx17	9040	2.3197
1	1	HBB1_MOUSE	Hbb-b1	2560	2.2909
1	1	TBA4A_MOUSE	Tuba4a	18300	2.271
1	1	IPO5_MOUSE	Ipo5	4890	2.2675
1	1	HVM51_MOUSE		8690	2.2527
1	1	LUM_MOUSE	Lum	17400	2.238
1	1	RS18_MOUSE	Rps18	3010	2.2229
1	1	RS14_MOUSE	Rps14	29500	2.1711
1	1	ASNS_MOUSE	Asns	1000	2.1651
1	1	G3PT_MOUSE	Gapdhs	16900	2.1638
1	1	ENPL_MOUSE	Hsp90b1	6710	2.1389
1	1	HVM07_MOUSE	Gm16709	24200	2.0335
1	1	ATPA_MOUSE	Atp5a1	7750	2.0183
1	1	CE112_MOUSE	Cep112	27100	2.0171
1	1	BCLF1_MOUSE	Bclaf1	9730	2.0115
1	1	ENOA_MOUSE	Eno1	3220	2.0115
1	1	K1C25_MOUSE	Krt25	11200	2.0103
1	1	SC24A_MOUSE	Sec24a	4330	1.9699
1	1	TCPQ_MOUSE	Cct8	6290	1.9691
1	1	FCN1_MOUSE	Fcn1	7080	1.9373
1	1	SYCP1_MOUSE	Sycp1	125000	1.8677
1	1	FBLN5_MOUSE	Fbln5	4210	1.8431
1	1	DPOLB_MOUSE	Polb	297000	1.8324
1	1	HVM05_MOUSE	Igh-VJ558	102000	1.8214
1	1	NP1L5_MOUSE	Nap1l5	12700	1.8118
1	1	PLOD3_MOUSE	Plod3	13300	1.8049
1	1	CT043_MOUSE		3010	1.7437
1	1	Ig1_sheep		7280	1.7191
1	1	RL27A_MOUSE	Rpl27a	1980	1.7094
1	1	FAS_MOUSE	Fasn	1730	1.6428
1	1	CARM1_MOUSE	Carm1	4040	1.5445
1	1	PGBM_MOUSE	Hspg2	44800	1.5293
16	25	ACTA_MOUSE	Acta2	530000	2.61
14	17	A2M_MOUSE	A2m	101000	2.7218
7	7	FIBB_MOUSE	Fgb	44000	2.7408
6	8	TMOD3_MOUSE	Tmod3	34700	3.0471
6	6	Q99K47_MOUSE	Fga	67500	2.7385
5	8	ACTB_MOUSE	Actb	121000	2.9692
5	6	CLUS_MOUSE	Clu	34700	2.7632
5	5	FCN1_MOUSE	Fcn1	44200	2.7565
4	9	IGH1M_MOUSE	Ighg1	311000	2.9304
4	7	IGKC_MOUSE		1540000	2.8346
4	5	ANXA2_MOUSE	Anxa2	14400	3.1474
4	5	FIBG_MOUSE	Fgg	17600	2.7995
4	4	TBA1A_MOUSE	Tuba1a	14700	3.3696
4	4	PPM1B_MOUSE	Ppm1b	28300	2.7963
4	4	C1QC_MOUSE	C1qc	81200	2.0031
3	9	KV5A5_MOUSE		61000	3.1888
3	7	KV3A1_MOUSE		31300	3.1858
3	5	KV2A7_MOUSE		1040000	2.9788
3	5	KVM5_MOUSE		38500	1.8025
3	4	HBB1_MOUSE	Hbb-b1	16800	3.2921
3	4	KV5A3_MOUSE		198000	2.9382
3	4	KV2A6_MOUSE		23300	2.938
3	4	EF1A1_MOUSE	Eef1a1	19900	2.7472
3	4	KV6A1_MOUSE		65000	2.3887
3	4	PRDX2_MOUSE	Prdx2	7090	2.3304
3	4	KV5A1_MOUSE	Igk-V19-17	120000	1.9635
3	3	IGHM_MOUSE	Igh-6	188000	3.1295
3	3	KCRM_MOUSE	Ckm	23300	3.0297
3	3	MUG1_MOUSE	Mug1	26400	2.5467
3	3	CAZA2_MOUSE	Capza2	42600	2.4971
3	3	RS3_MOUSE	Rps3	12400	2.394
3	3	CO1A1_MOUSE	Col1a1	29900	2.2735
3	3	SPEE_MOUSE	Srm	7860	2.2657
3	3	CD5L_MOUSE	Cd5l	22200	1.7362
2	3	KV5A4_MOUSE		214000	3.4944
2	3	MYH1_MOUSE	Myh1	6610	2.8048
2	3	GPX3_MOUSE	Gpx3	43000	2.8004
2	3	HNRPK_MOUSE	Hnrnpk	4340	2.7084
2	2	RSSA_MOUSE	Rpsa	55600	4.1113
2	2	TBB2A_MOUSE	Tubb2a	14900	3.5484
2	2	C1QA_MOUSE	C1qa	34900	3.4548
2	2	LSP1_MOUSE	Lsp1	23900	3.3954
2	2	KV5A7_MOUSE	Gm5571	24300	3.2953
2	2	KV3A8_MOUSE		369000	3.255
2	2	RO52_MOUSE	Trim21	5820	3.2445
2	2	HSP7C_MOUSE	Hspa8	19900	3.2232
2	2	RL40_MOUSE	Uba52	47100	3.0647
2	2	TTHY_MOUSE	Ttr	30200	2.9508
2	2	CAPZB_MOUSE	Capzb	47900	2.9269
2	2	RAB7A_MOUSE	Rab7a	1760	2.8821
2	2	ALBU_MOUSE	Alb	14100	2.8689
2	2	IF4A1_MOUSE	Eif4a1	7860	2.7405
2	2	MEP50_MOUSE	Wdr77	26100	2.7119
2	2	CAZA1_MOUSE	Capza1	57900	2.6859
2	2	ML12B_MOUSE	Myl12b	9620	2.5035
2	2	RL12_MOUSE	Rpl12	14800	2.3699
2	2	VTNC_MOUSE	Vtn	30600	2.3367
2	2	PRDX1_MOUSE	Prdx1	14800	2.0832
2	2	KV6A6_MOUSE		143000	2.0503
2	2	H31_MOUSE	Hist1h3a	48700	1.7087
1	3	LAC1_MOUSE		14200	2.6711
1	2	KV5AA_MOUSE		16300	4.6218
1	2	KV6AB_MOUSE		9590	3.8973
1	2	CO3A1_MOUSE	Col3a1	4970	3.0082
1	2	H2B1B_MOUSE	Hist1h2bb	1390	2.8196
1	2	C1QB_MOUSE	C1qb	144000	2.7883
1	2	Q8K0Z5_MOUSE	Tpm3	5040	2.4167
1	2	IGJ_MOUSE	Igj	22200	2.1637
1	1	1433T_MOUSE	Ywhaq	36900	4.084
1	1	GLYR1_MOUSE	Glyr1	13100	3.7714
1	1	TRAP1_MOUSE	Trap1	43100	3.7203
1	1	MYL6_MOUSE	Myl6	50700	3.7149
1	1	A8DUK4_MOUSE	Hbb-b1	121000	3.6892
1	1	TBB4A_MOUSE	Tubb4a	23100	3.5819
1	1	KV3AM_MOUSE		563000	3.5771
1	1	RL11_MOUSE	Rpl11	14000	3.5502
1	1	LDHA_MOUSE	Ldha	1340	3.4787
1	1	FRIL1_MOUSE	Ftl1	3360	3.4681
1	1	MYL6B_MOUSE	Myl6b	94900	3.3608
1	1	MYL1_MOUSE	Myl1	16100	3.3101
1	1	LYZ1_MOUSE	Lyz1	41600	3.1954
1	1	KV2A5_MOUSE		26400	3.194
1	1	TBB3_MOUSE	Tubb3	7690	3.0805
1	1	O70616_MOUSE	AF067061	12300	3.0648
1	1	COF1_MOUSE	Cfl1	51000	3.0531
1	1	KV5A9_MOUSE	Gm10881	36200	2.8561
1	1	CO3_MOUSE	C3	13600	2.799
1	1	SAHH_MOUSE	Ahcy	11700	2.7737
1	1	NH2L1_MOUSE	Nhp2l1	32200	2.7387
1	1	1433Z_MOUSE	Ywhaz	30100	2.6975
1	1	H4_MOUSE	Hist1h4a	21900	2.6546
1	1	LAC2_MOUSE	Iglc2	12500	2.6146
1	1	KAT5_MOUSE	Kat5	1780	2.5995
1	1	LV1A_MOUSE		163000	2.5935
1	1	A2MP_MOUSE	A2mp	498000	2.5565
1	1	PRDX4_MOUSE	Prdx4	46900	2.5481
1	1	PON1_MOUSE	Pon1	3080	2.5448
1	1	H2A1F_MOUSE	Hist1h2af	31700	2.5373
1	1	KV4A1_MOUSE		34800	2.5187
1	1	DHX30_MOUSE	Dhx30	238000	2.504
1	1	PSB3_MOUSE	Psmb3	2510	2.4236
1	1	RAC2_MOUSE	Rac2	4340	2.3979
1	1	TPM1_MOUSE	Tpm1	28600	2.3951
1	1	PSA5_MOUSE	Psma5	34500	2.3835
1	1	EF1D_MOUSE	Eef1d	7140	2.3678
1	1	Q792Z1_MOUSE	Try10	33800	2.3255
1	1	PSA4_MOUSE	Psma4	4650	2.3058
1	1	PSA7L_MOUSE	Psma8	8220	2.2908
1	1	HVM51_MOUSE		50700	2.2597
1	1	SAR1A_MOUSE	Sar1a	4070	2.2576
1	1	KV1A1_MOUSE		144000	2.2131
1	1	A1AT1_MOUSE	Serpina1a	16000	2.1641
1	1	GRM2_MOUSE	Grm2	44600	2.1587
1	1	B1AR17_MOUSE	Chd3	12400	2.1298
1	1	HPS3_MOUSE	Hps3	277000	2.0729
1	1	RS18_MOUSE	Rps18	4390	2.0724
1	1	HVM07_MOUSE	Gm16709	38900	2.0723
1	1	TBB5_MOUSE	Tubb5	2180	2.0695
1	1	RAN_MOUSE	Ran	37600	2.0018
1	1	SERA_MOUSE	Phgdh	20600	1.9943
1	1	CO1A2_MOUSE	Col1a2	30700	1.963
1	1	KV3AJ_MOUSE		104000	1.9468
1	1	KV3A4_MOUSE		80100	1.9456
1	1	TPM3_MOUSE	Tpm3	9810	1.9109
1	1	RS14_MOUSE	Rps14	26100	1.9106
1	1	ARF4_MOUSE	Arf4	35800	1.8992
1	1	HBA_MOUSE	Hba	41600	1.8776
1	1	RAB5A_MOUSE	Rab5a	6480	1.8576
1	1	DPOLB_MOUSE	Polb	410000	1.8357
1	1	CBLN1_MOUSE	Cbln1	75000	1.8352
1	1	RS16_MOUSE	Rps16	4420	1.8219

## Sheet: AKO spleen
Unique	Total	reference	Gene Symbol	AVG
53	84	DHX9_MOUSE	Dhx9	2.8567
48	111	FACD2_MOUSE	Fancd2	2.6065
34	34	FLNA_MOUSE	Flna	2.7742
33	36	A2M_MOUSE	A2m	2.8398
27	27	MYH9_MOUSE	Myh9	2.941
24	24	DHX30_MOUSE	Dhx30	2.5765
21	23	JAK1_MOUSE	Jak1	2.8337
21	23	HNRL2_MOUSE	Hnrnpul2	2.6685
19	20	IQGA1_MOUSE	Iqgap1	2.7433
19	19	MYO1G_MOUSE	Myo1g	2.9035
16	18	HNRPM_MOUSE	Hnrnpm	2.7204
16	17	SETX_MOUSE	Setx	2.6777
16	17	G3X9B1_MOUSE	Heatr1	2.6327
15	17	DDX21_MOUSE	Ddx21	2.6142
13	14	MYO1C_MOUSE	Myo1c	2.5308
13	13	SCYL2_MOUSE	Scyl2	2.4701
12	14	DHX15_MOUSE	Dhx15	2.7155
12	12	FAK2_MOUSE	Ptk2b	2.4614
11	14	MUG1_MOUSE	Mug1	2.6155
11	13	AT1A1_MOUSE	Atp1a1	2.795
11	13	NVL_MOUSE	Nvl	2.5735
11	13	U5S1_MOUSE	Eftud2	2.4524
11	12	B2RQC6_MOUSE	Cad	2.6102
11	11	TIF1B_MOUSE	Trim28	2.9563
11	11	E9Q7G0_MOUSE	Numa1	2.6652
11	11	UBF1_MOUSE	Ubtf	2.618
10	11	C1TM_MOUSE	Mthfd1l	2.5457
10	10	AT2A3_MOUSE	Atp2a3	2.7487
9	11	DDX27_MOUSE	Ddx27	2.6851
9	10	RL4_MOUSE	Rpl4	2.4958
9	10	RL7_MOUSE	Rpl7	2.4074
9	10	RBM19_MOUSE	Rbm19	2.3414
9	9	MCM3_MOUSE	Mcm3	2.6618
9	9	SMC3_MOUSE	Smc3	2.3469
9	9	MATR3_MOUSE	Matr3	2.3247
9	9	DYHC1_MOUSE	Dync1h1	2.2692
8	10	PO210_MOUSE	Nup210	2.7956
8	10	NOL6_MOUSE	Nol6	2.3105
8	9	EF2_MOUSE	Eef2	2.7239
8	9	Q3TA68_MOUSE	Wdr36	2.6492
8	9	Q6P4T2_MOUSE	Snrnp200	2.5344
8	9	FANCI_MOUSE	Fanci	2.3381
8	9	CAND1_MOUSE	Cand1	2.2767
8	8	NOG1_MOUSE	Gtpbp4	2.9384
8	8	HNRL1_MOUSE	Hnrnpul1	2.8476
8	8	TSP1_MOUSE	Thbs1	2.5959
8	8	NOP2_MOUSE	Nop2	2.5818
8	8	HNRPU_MOUSE	Hnrnpu	2.5721
8	8	RBM28_MOUSE	Rbm28	2.5438
7	9	CEBPZ_MOUSE	Cebpz	2.6531
7	8	ACTA_MOUSE	Acta2	2.721
7	8	SRSF1_MOUSE	Srsf1	2.6072
7	7	HS90A_MOUSE	Hsp90aa1	2.9422
7	7	SUN2_MOUSE	Sun2	2.8389
7	7	AT2A2_MOUSE	Atp2a2	2.8149
7	7	FINC_MOUSE	Fn1	2.498
7	7	PERE_MOUSE	Epx	2.357
7	7	PSMD2_MOUSE	Psmd2	2.167
6	8	AT2A1_MOUSE	Atp2a1	2.8392
6	8	DDX3L_MOUSE	D1Pas1	2.6716
6	7	LBR_MOUSE	Lbr	2.6871
6	7	SF3B3_MOUSE	Sf3b3	2.6619
6	7	RBP2_MOUSE	Ranbp2	2.6337
6	7	TBA1A_MOUSE	Tuba1a	2.6133
6	7	RASL3_MOUSE	Rasal3	2.4625
6	6	RL18_MOUSE	Rpl18	3.0112
6	6	MBB1A_MOUSE	Mybbp1a	2.9029
6	6	UBR5_MOUSE	Ubr5	2.6732
6	6	MYH10_MOUSE	Myh10	2.6652
6	6	COPA_MOUSE	Copa	2.6075
6	6	DDX17_MOUSE	Ddx17	2.4941
6	6	PRP8_MOUSE	Prpf8	2.4427
6	6	FMNL_MOUSE	Fmnl1	2.4038
6	6	TFR1_MOUSE	Tfrc	2.3933
5	7	PP6R1_MOUSE	Ppp6r1	2.7217
5	6	TR150_MOUSE	Thrap3	2.6697
5	6	BOP1_MOUSE	Bop1	2.4604
5	6	HNRH1_MOUSE	Hnrnph1	2.4299
5	6	ENPL_MOUSE	Hsp90b1	2.4191
5	6	Q3U821_MOUSE	Wdr75	2.3988
5	6	HNRPF_MOUSE	Hnrnpf	2.3188
5	6	SF3B1_MOUSE	Sf3b1	2.2914
5	6	VAV_MOUSE	Vav1	2.0457
5	5	ANFY1_MOUSE	Ankfy1	3.4977
5	5	DOCK2_MOUSE	Dock2	2.8134
5	5	RL13_MOUSE	Rpl13	2.6805
5	5	PARP1_MOUSE	Parp1	2.635
5	5	RENT1_MOUSE	Upf1	2.5176
5	5	EF1A1_MOUSE	Eef1a1	2.4993
5	5	IGHM_MOUSE	Igh-6	2.4659
5	5	HS90B_MOUSE	Hsp90ab1	2.4575
5	5	BAZ1A_MOUSE	Baz1a	2.3652
5	5	RL6_MOUSE	Rpl6	2.3241
5	5	SP16H_MOUSE	Supt16h	2.2935
5	5	RRP5_MOUSE	Pdcd11	2.1946
5	5	CERU_MOUSE	Cp	2.1802
5	5	E9PV60_MOUSE	Wdfy4	1.9917
5	5	COPB2_MOUSE	Copb2	1.9712
4	6	ACTN1_MOUSE	Actn1	2.9857
4	6	ALBU_MOUSE	Alb	2.7096
4	6	PWP2_MOUSE	Pwp2	2.2567
4	5	TOP2A_MOUSE	Top2a	3.336
4	5	TBB2A_MOUSE	Tubb2a	3.1184
4	5	RBMX_MOUSE	Rbmx	2.9469
4	5	IGH1M_MOUSE	Ighg1	2.9044
4	5	RL7A_MOUSE	Rpl7a	2.6058
4	5	RS6_MOUSE	Rps6	2.4971
4	5	E9PVA8_MOUSE	Gcn1l1	2.3385
4	4	MYH11_MOUSE	Myh11	3.3134
4	4	NU155_MOUSE	Nup155	3.1497
4	4	C1TC_MOUSE	Mthfd1	3.1061
4	4	RBM39_MOUSE	Rbm39	3.0555
4	4	FUS_MOUSE	Fus	2.928
4	4	WDR3_MOUSE	Wdr3	2.8938
4	4	SP100_MOUSE	Sp100	2.8033
4	4	DOC10_MOUSE	Dock10	2.7685
4	4	SAFB1_MOUSE	Safb	2.7254
4	4	RL3_MOUSE	Rpl3	2.7201
4	4	B9EJ54_MOUSE	Nup205	2.698
4	4	RLA0_MOUSE	Rplp0	2.6719
4	4	PSA_MOUSE	Npepps	2.6606
4	4	HUTH_MOUSE	Hal	2.6098
4	4	Q3ULB0_MOUSE	Rbm6	2.5623
4	4	NOP58_MOUSE	Nop58	2.5257
4	4	ACTN4_MOUSE	Actn4	2.4135
4	4	ROA2_MOUSE	Hnrnpa2b1	2.3815
4	4	RRMJ3_MOUSE	Ftsj3	2.2902
4	4	LMNB1_MOUSE	Lmnb1	2.2744
4	4	XPO2_MOUSE	Cse1l	2.1054
4	4	ELYS_MOUSE	Ahctf1	2.0925
4	4	NSUN2_MOUSE	Nsun2	2.0577
4	4	Q8C405_MOUSE	Sp100	2.0195
3	4	Q99K47_MOUSE	Fga	3.3535
3	4	RL40_MOUSE	Uba52	2.9436
3	4	DDX1_MOUSE	Ddx1	2.7332
3	4	SFPQ_MOUSE	Sfpq	2.7158
3	4	PRP6_MOUSE	Prpf6	2.4738
3	4	SRSF3_MOUSE	Srsf3	2.4728
3	4	NU188_MOUSE	Nup188	2.2532
3	4	HMHA1_MOUSE	Hmha1	1.8209
3	3	DYN2_MOUSE	Dnm2	3.104
3	3	MYO1E_MOUSE	Myo1e	3.0141
3	3	DDX24_MOUSE	Ddx24	3.0093
3	3	TERA_MOUSE	Vcp	2.9541
3	3	SAFB2_MOUSE	Safb2	2.916
3	3	TOP2B_MOUSE	Top2b	2.9049
3	3	ADT2_MOUSE	Slc25a5	2.8476
3	3	RUVB2_MOUSE	Ruvbl2	2.8431
3	3	FIBG_MOUSE	Fgg	2.84
3	3	HSP72_MOUSE	Hspa2	2.8347
3	3	SMC1A_MOUSE	Smc1a	2.7781
3	3	KPYM_MOUSE	Pkm	2.6969
3	3	ROA3_MOUSE	Hnrnpa3	2.6912
3	3	GRP78_MOUSE	Hspa5	2.6878
3	3	NOP56_MOUSE	Nop56	2.6708
3	3	RL24_MOUSE	Rpl24	2.6604
3	3	APOA1_MOUSE	Apoa1	2.6575
3	3	PML_MOUSE	Pml	2.6456
3	3	ACTB_MOUSE	Actb	2.635
3	3	HSP7C_MOUSE	Hspa8	2.6182
3	3	HNRPC_MOUSE	Hnrnpc	2.6176
3	3	PRDX1_MOUSE	Prdx1	2.5565
3	3	ILF3_MOUSE	Ilf3	2.5491
3	3	GVIN1_MOUSE	Gvin1	2.546
3	3	A2AS03_MOUSE	BC006779	2.4923
3	3	PLCG2_MOUSE	Plcg2	2.4893
3	3	COPB_MOUSE	Copb1	2.4315
3	3	CSDE1_MOUSE	Csde1	2.4186
3	3	CPSF1_MOUSE	Cpsf1	2.4164
3	3	CHD4_MOUSE	Chd4	2.3887
3	3	HNRPK_MOUSE	Hnrnpk	2.3649
3	3	SMCA1_MOUSE	Smarca1	2.3033
3	3	CSPRS_MOUSE	Csprs	2.2972
3	3	MYO1D_MOUSE	Myo1d	2.2915
3	3	UBA1_MOUSE	Uba1	2.2787
3	3	DYN1_MOUSE	Dnm1	2.1779
3	3	INT4_MOUSE	Ints4	2.1643
3	3	Q80ZE3_MOUSE	Siglecg	2.0818
3	3	PSMD1_MOUSE	Psmd1	2.0508
3	3	TAP2_MOUSE	Tap2	2.0394
3	3	RL13A_MOUSE	Rpl13a	1.9962
3	3	RN213_MOUSE	Rnf213	1.925
3	3	MBOA5_MOUSE	Lpcat3	1.8352
3	3	TRRAP_MOUSE	Trrap	1.7492
2	3	ESYT2_MOUSE	Esyt2	3.3394
2	3	TBB1_MOUSE	Tubb1	3.2504
2	3	HS71A_MOUSE	Hspa1a	2.9209
2	3	CO3_MOUSE	C3	2.6786
2	3	CDC5L_MOUSE	Cdc5l	2.615
2	3	RS16_MOUSE	Rps16	2.5113
2	3	MYO1F_MOUSE	Myo1f	2.379
2	3	TBB3_MOUSE	Tubb3	2.2779
2	3	SMCA4_MOUSE	Smarca4	2.2533
2	3	PI3R4_MOUSE	Pik3r4	2.2289
2	3	COPG1_MOUSE	Copg1	2.1371
2	3	RS2_MOUSE	Rps2	2.0643
2	2	RL15_MOUSE	Rpl15	3.296
2	2	RL11_MOUSE	Rpl11	3.2413
2	2	SK2L2_MOUSE	Skiv2l2	3.2375
2	2	NU107_MOUSE	Nup107	3.2158
2	2	G3P_MOUSE	Gapdh	3.2139
2	2	ATPA_MOUSE	Atp5a1	3.0199
2	2	CD22_MOUSE	Cd22	3.0008
2	2	KPCD2_MOUSE	Prkd2	2.9688
2	2	SPAT5_MOUSE	Spata5	2.9348
2	2	TBB5_MOUSE	Tubb5	2.8948
2	2	MOT1_MOUSE	Slc16a1	2.8704
2	2	ANR44_MOUSE	Ankrd44	2.8378
2	2	SYVC_MOUSE	Vars	2.8274
2	2	ANXA2_MOUSE	Anxa2	2.8246
2	2	XRN2_MOUSE	Xrn2	2.8015
2	2	PTPRC_MOUSE	Ptprc	2.7985
2	2	E9QAP7_MOUSE	Taf4a	2.7535
2	2	CD20_MOUSE	Ms4a1	2.7149
2	2	RPB2_MOUSE	Polr2b	2.6203
2	2	B3AT_MOUSE	Slc4a1	2.5952
2	2	FAS_MOUSE	Fasn	2.5697
2	2	PUR2_MOUSE	Gart	2.5511
2	2	SMRC1_MOUSE	Smarcc1	2.5475
2	2	RS9_MOUSE	Rps9	2.5099
2	2	MPCP_MOUSE	Slc25a3	2.4741
2	2	UBP7_MOUSE	Usp7	2.4719
2	2	DDB1_MOUSE	Ddb1	2.4587
2	2	CLH_MOUSE	Cltc	2.4503
2	2	SMCA5_MOUSE	Smarca5	2.4496
2	2	TBB4A_MOUSE	Tubb4a	2.4343
2	2	RL28_MOUSE	Rpl28	2.4055
2	2	IGKC_MOUSE		2.3117
2	2	CMC1_MOUSE	Slc25a12	2.3076
2	2	SHIP1_MOUSE	Inpp5d	2.2979
2	2	NU160_MOUSE	Nup160	2.2865
2	2	LC7L2_MOUSE	Luc7l2	2.2821
2	2	LMNA_MOUSE	Lmna	2.2801
2	2	DSRAD_MOUSE	Adar	2.2481
2	2	DNLI1_MOUSE	Lig1	2.2422
2	2	PUR4_MOUSE	Pfas	2.2173
2	2	RL27A_MOUSE	Rpl27a	2.1868
2	2	ZN800_MOUSE	Znf800	2.1764
2	2	M4K1_MOUSE	Map4k1	2.168
2	2	NKRF_MOUSE	Nkrf	2.1284
2	2	BCLF1_MOUSE	Bclaf1	2.1073
2	2	MY18A_MOUSE	Myo18a	2.0863
2	2	RS26_MOUSE	Rps26	2.0771
2	2	ITB2_MOUSE	Itgb2	2.0693
2	2	UGGG1_MOUSE	Uggt1	2.0304
2	2	PYGB_MOUSE	Pygb	2.0118
2	2	DDX54_MOUSE	Ddx54	2.0091
2	2	EIF3C_MOUSE	Eif3c	1.9746
2	2	PLEC_MOUSE	Plec	1.9588
2	2	CPSF2_MOUSE	Cpsf2	1.9382
2	2	Q8K1X4_MOUSE	Nckap1l	1.8887
2	2	SPT5H_MOUSE	Supt5h	1.8855
2	2	PPR18_MOUSE	Ppp1r18	1.8729
2	2	RL18A_MOUSE	Rpl18a	1.8708
2	2	DOC11_MOUSE	Dock11	1.8558
2	2	MOV10_MOUSE	Mov10	1.8273
2	2	PELP1_MOUSE	Pelp1	1.8002
2	2	RS3A_MOUSE	Rps3a	1.7027
1	2	HNRPD_MOUSE	Hnrnpd	3.737
1	2	PR40A_MOUSE	Prpf40a	3.133
1	2	MCM2_MOUSE	Mcm2	2.7507
1	2	CEPT1_MOUSE	Cept1	2.693
1	2	ERF1_MOUSE	Etf1	2.6441
1	2	TM173_MOUSE	Tmem173	2.5354
1	2	TRA2B_MOUSE	Tra2b	2.3996
1	2	DDX50_MOUSE	Ddx50	2.3429
1	2	SON_MOUSE	Son	2.3129
1	2	RMXL1_MOUSE	Rbmxl1	2.197
1	2	PRPF3_MOUSE	Prpf3	1.9087
1	2	ACINU_MOUSE	Acin1	1.383
1	1	E9QNN1_MOUSE	Dhx9	4.1601
1	1	RLA2_MOUSE	Rplp2	4.0156
1	1	CO4B_MOUSE	C4b	3.9268
1	1	HBA_MOUSE	Hba	3.8758
1	1	GLYR1_MOUSE	Glyr1	3.8706
1	1	E9QAE3_MOUSE	Btaf1	3.7442
1	1	Q3UP36_MOUSE	Cd22	3.5481
1	1	DKC1_MOUSE	Dkc1	3.5251
1	1	PRG2_MOUSE	Prg2	3.5029
1	1	E9PVX6_MOUSE	Mki67	3.4312
1	1	BLMH_MOUSE	Blmh	3.2788
1	1	RRBP1_MOUSE	Rrbp1	3.1728
1	1	TKT_MOUSE	Tkt	3.1314
1	1	Q921K2_MOUSE	Parp1	3.1276
1	1	NAT10_MOUSE	Nat10	3.0935
1	1	EFTU_MOUSE	Tufm	3.0679
1	1	STT3A_MOUSE	Stt3a	3.0328
1	1	EWS_MOUSE	Ewsr1	2.9783
1	1	HIP1R_MOUSE	Hip1r	2.975
1	1	B1AR17_MOUSE	Chd3	2.9635
1	1	ZCHC8_MOUSE	Zcchc8	2.9487
1	1	RL12_MOUSE	Rpl12	2.9422
1	1	KV2A7_MOUSE		2.9346
1	1	LC7L3_MOUSE	Luc7l3	2.91
1	1	E9Q2M9_MOUSE	Wdfy4	2.9052
1	1	RS25_MOUSE	Rps25	2.8961
1	1	RL8_MOUSE	Rpl8	2.8959
1	1	DNMT1_MOUSE	Dnmt1	2.886
1	1	MSH6_MOUSE	Msh6	2.8234
1	1	FLII_MOUSE	Flii	2.7936
1	1	K1C25_MOUSE	Krt25	2.7921
1	1	SRSF4_MOUSE	Srsf4	2.7877
1	1	MON2_MOUSE	Mon2	2.7826
1	1	SPTN1_MOUSE	Sptan1	2.7759
1	1	RO52_MOUSE	Trim21	2.7662
1	1	TYK2_MOUSE	Tyk2	2.7655
1	1	INT1_MOUSE	Ints1	2.7611
1	1	CATA_MOUSE	Cat	2.7587
1	1	B1ASP2_MOUSE	Jak1	2.7549
1	1	FIBB_MOUSE	Fgb	2.7252
1	1	SMC2_MOUSE	Smc2	2.7134
1	1	D3Z3N4_MOUSE	Hnrnph3	2.7097
1	1	MCM6_MOUSE	Mcm6	2.6989
1	1	PTN1_MOUSE	Ptpn1	2.6988
1	1	E9Q2H1_MOUSE	Ubr5	2.6861
1	1	E9QN31_MOUSE	Nop2	2.6501
1	1	PRDX2_MOUSE	Prdx2	2.6167
1	1	KS6A5_MOUSE	Rps6ka5	2.5899
1	1	MSH2_MOUSE	Msh2	2.5841
1	1	COR1A_MOUSE	Coro1a	2.5817
1	1	MYO5A_MOUSE	Myo5a	2.5735
1	1	IDE_MOUSE	Ide	2.5638
1	1	ERAP1_MOUSE	Erap1	2.5536
1	1	IF4A1_MOUSE	Eif4a1	2.551
1	1	K0020_MOUSE	Kiaa0020	2.5507
1	1	APOE_MOUSE	Apoe	2.5503
1	1	HERC4_MOUSE	Herc4	2.5462
1	1	DDX58_MOUSE	Ddx58	2.543
1	1	G5E829_MOUSE	Atp2b1	2.5245
1	1	TRA2A_MOUSE	Tra2a	2.5127
1	1	F120A_MOUSE	FAM120A	2.4906
1	1	TECR_MOUSE	Tecr	2.4854
1	1	PSA4_MOUSE	Psma4	2.4689
1	1	RL19_MOUSE	Rpl19	2.466
1	1	SPTB2_MOUSE	Sptbn1	2.4569
1	1	CTCF_MOUSE	Ctcf	2.4527
1	1	USO1_MOUSE	Uso1	2.4411
1	1	KIF5A_MOUSE	Kif5a	2.4348
1	1	KPCB_MOUSE	Prkcb	2.4264
1	1	LPPRC_MOUSE	Lrpprc	2.4094
1	1	HP1B3_MOUSE	Hp1bp3	2.4041
1	1	RL17_MOUSE	Rpl17	2.4033
1	1	G3X972_MOUSE	Sec24c	2.4026
1	1	PSA6_MOUSE	Psma6	2.3971
1	1	IMB1_MOUSE	Kpnb1	2.3534
1	1	RBM5_MOUSE	Rbm5	2.3524
1	1	PERM_MOUSE	Mpo	2.3485
1	1	RSSA_MOUSE	Rpsa	2.3447
1	1	MPRI_MOUSE	Igf2r	2.3376
1	1	U2AF1_MOUSE	U2af1	2.3148
1	1	ZFA_MOUSE	Zfa	2.3036
1	1	AKAP8_MOUSE	Akap8	2.2977
1	1	TPP2_MOUSE	Tpp2	2.2975
1	1	RANT_MOUSE	Rasl2-9	2.2382
1	1	HKDC1_MOUSE	Hkdc1	2.2349
1	1	H10_MOUSE	H1f0	2.2065
1	1	DDX10_MOUSE	Ddx10	2.2027
1	1	ODO1_MOUSE	Ogdh	2.1753
1	1	HBB1_MOUSE	Hbb-b1	2.1731
1	1	NOC3L_MOUSE	Noc3l	2.1407
1	1	ABCA6_MOUSE	Abca6	2.1268
1	1	RBM10_MOUSE	Rbm10	2.1259
1	1	SUN1_MOUSE	Sun1	2.1228
1	1	UBP15_MOUSE	Usp15	2.1222
1	1	Q6NSQ5_MOUSE	Sp140	2.1216
1	1	SSRP1_MOUSE	Ssrp1	2.1148
1	1	Q9D4G5_MOUSE	Pop1	2.1069
1	1	NICA_MOUSE	Ncstn	2.1054
1	1	MYO9B_MOUSE	Myo9b	2.0991
1	1	RL23_MOUSE	Rpl23	2.0908
1	1	OTUD4_MOUSE	Otud4	2.0738
1	1	LONM_MOUSE	Lonp1	2.0734
1	1	RRP44_MOUSE	Dis3	2.0729
1	1	RAC2_MOUSE	Rac2	2.0713
1	1	ARHG2_MOUSE	Arhgef2	2.0363
1	1	BAG6_MOUSE	Bag6	2.0352
1	1	UBP5_MOUSE	Usp5	2.01
1	1	SURF4_MOUSE	Surf4	2.0003
1	1	NEDD4_MOUSE	Nedd4	1.9998
1	1	Q8BVY0_MOUSE	Rsl1d1	1.9977
1	1	JAK3_MOUSE	Jak3	1.9894
1	1	SPEG_MOUSE	Speg	1.9845
1	1	IQEC1_MOUSE	Iqsec1	1.9728
1	1	Q3UJB0_MOUSE	Sf3b2	1.9568
1	1	PLTP_MOUSE	Pltp	1.9263
1	1	VWA8_MOUSE	Vwa8	1.9061
1	1	ODB2_MOUSE	Dbt	1.906
1	1	S61A1_MOUSE	Sec61a1	1.8907
1	1	FCN1_MOUSE	Fcn1	1.8804
1	1	ACLY_MOUSE	Acly	1.8619
1	1	PKN1_MOUSE	Pkn1	1.8563
1	1	AL3A2_MOUSE	Aldh3a2	1.8522
1	1	SC31A_MOUSE	Sec31a	1.8513
1	1	SRSF2_MOUSE	Srsf2	1.821
1	1	RL10A_MOUSE	Rpl10a	1.806
1	1	SYAC_MOUSE	Aars	1.7844
1	1	SERA_MOUSE	Phgdh	1.7813
1	1	UBE3B_MOUSE	Ube3b	1.7617
1	1	GPX3_MOUSE	Gpx3	1.7601
1	1	GPR98_MOUSE	Gpr98	1.7388
1	1	LAD1_MOUSE	Lad1	1.7259
1	1	IPO7_MOUSE	Ipo7	1.6976
1	1	AGO1_MOUSE	Eif2c1	1.677
1	1	TET2_MOUSE	Tet2	1.658
1	1	VTA1_MOUSE	Vta1	1.657
1	1	FLNB_MOUSE	Flnb	1.6542
1	1	B9EJ86_MOUSE	Osbpl8	1.6379
1	1	G3PT_MOUSE	Gapdhs	1.6254
1	1	SAHH_MOUSE	Ahcy	1.6204
1	1	STRN_MOUSE	Strn	1.6029
1	1	Q8BIX2_MOUSE	Gcn1l1	1.5985
1	1	E9PWG6_MOUSE	Ncapg	1.5977
1	1	G5E8P1_MOUSE	Brd1	1.5325
1	1	ATPK_MOUSE	Atp5j2	1.5213
Unique	Total	reference	Gene Symbol	AVG
42	45	HNRPM_MOUSE	Hnrnpm	2.8651
29	33	PERE_MOUSE	Epx	2.7889
29	30	LMNB1_MOUSE	Lmnb1	2.8272
25	40	ACTA_MOUSE	Acta2	2.5087
24	25	FACD2_MOUSE	Fancd2	2.9804
23	26	RL4_MOUSE	Rpl4	2.704
21	23	RL7_MOUSE	Rpl7	2.6802
19	22	RLA0_MOUSE	Rplp0	2.9901
19	20	GRP78_MOUSE	Hspa5	3.3022
19	20	A2M_MOUSE	A2m	3.0544
19	20	HSP7C_MOUSE	Hspa8	3.0379
16	26	RL13A_MOUSE	Rpl13a	2.1461
16	19	RS3_MOUSE	Rps3	3.034
16	16	SUN2_MOUSE	Sun2	3.0924
15	17	RL3_MOUSE	Rpl3	3.1197
15	17	RL6_MOUSE	Rpl6	2.7739
15	15	DDX3L_MOUSE	D1Pas1	2.8802
15	15	FIBB_MOUSE	Fgb	2.7463
14	16	G3P_MOUSE	Gapdh	3.4052
14	16	RO52_MOUSE	Trim21	3.2819
14	15	DKC1_MOUSE	Dkc1	2.9869
14	14	TBB2A_MOUSE	Tubb2a	3.7514
13	13	DHX15_MOUSE	Dhx15	2.761
13	13	Q99K47_MOUSE	Fga	2.7242
13	13	RS9_MOUSE	Rps9	2.6093
12	22	SRSF1_MOUSE	Srsf1	2.46
12	15	TBA1A_MOUSE	Tuba1a	2.8312
12	14	RL7A_MOUSE	Rpl7a	2.855
12	13	TMOD3_MOUSE	Tmod3	3.125
12	12	IGHM_MOUSE	Igh-6	3.2096
12	12	CMC1_MOUSE	Slc25a12	3.0462
11	15	RL10A_MOUSE	Rpl10a	2.5434
11	12	RL23_MOUSE	Rpl23	3.2396
11	12	RL30_MOUSE	Rpl30	3.1859
11	12	DHX9_MOUSE	Dhx9	3.1777
11	12	ATPA_MOUSE	Atp5a1	2.8409
11	11	VIME_MOUSE	Vim	2.9717
11	11	EBP2_MOUSE	Ebna1bp2	2.8656
11	11	RL21_MOUSE	Rpl21	2.7983
11	11	HS90B_MOUSE	Hsp90ab1	2.7729
11	11	HNRPU_MOUSE	Hnrnpu	2.6954
10	13	HNRPF_MOUSE	Hnrnpf	3.0161
10	12	HNRPC_MOUSE	Hnrnpc	2.8418
10	12	RL18A_MOUSE	Rpl18a	2.5762
10	12	RL8_MOUSE	Rpl8	2.3946
10	11	NOP56_MOUSE	Nop56	3.627
10	11	RS8_MOUSE	Rps8	2.9572
10	11	NOG1_MOUSE	Gtpbp4	2.7611
10	11	PRDX1_MOUSE	Prdx1	2.4929
10	10	NOP58_MOUSE	Nop58	2.98
10	10	RS16_MOUSE	Rps16	2.9158
10	10	RALY_MOUSE	Raly	2.8597
9	23	IGKC_MOUSE		2.4711
9	14	RL35A_MOUSE	Rpl35a	2.0718
9	11	RL12_MOUSE	Rpl12	3.1883
9	11	RL28_MOUSE	Rpl28	2.2623
9	10	EF1A1_MOUSE	Eef1a1	2.7987
9	10	RL15_MOUSE	Rpl15	2.511
9	10	RS3A_MOUSE	Rps3a	2.1323
9	9	RS6_MOUSE	Rps6	2.9129
9	9	ADT1_MOUSE	Slc25a4	2.7331
9	9	GELS_MOUSE	Gsn	2.5301
8	11	H4_MOUSE	Hist1h4a	2.9082
8	10	HS90A_MOUSE	Hsp90aa1	2.884
8	10	DDX5_MOUSE	Ddx5	2.6445
8	8	ROA3_MOUSE	Hnrnpa3	3.2494
8	8	RL13_MOUSE	Rpl13	3.1499
8	8	RL18_MOUSE	Rpl18	3.0157
8	8	RS14_MOUSE	Rps14	2.9922
8	8	M2OM_MOUSE	Slc25a11	2.8052
8	8	ILEUA_MOUSE	Serpinb1a	2.7674
8	8	PURB_MOUSE	Purb	2.6607
7	12	RL14_MOUSE	Rpl14	2.7825
7	12	TBB1_MOUSE	Tubb1	2.618
7	11	HNRH1_MOUSE	Hnrnph1	3.403
7	8	ACTB_MOUSE	Actb	3.1715
7	8	RUVB2_MOUSE	Ruvbl2	3.0615
7	8	SP100_MOUSE	Sp100	2.8187
7	8	CH60_MOUSE	Hspd1	2.6565
7	7	WDR74_MOUSE	Wdr74	3.4959
7	7	ATPB_MOUSE	Atp5b	3.4167
7	7	DDX17_MOUSE	Ddx17	3.3044
7	7	ABEC3_MOUSE	Apobec3	3.2008
7	7	GLYR1_MOUSE	Glyr1	3.1491
7	7	EFTU_MOUSE	Tufm	2.8728
7	7	CD20_MOUSE	Ms4a1	2.7795
7	7	H15_MOUSE	Hist1h1b	2.7659
7	7	RS13_MOUSE	Rps13	2.7392
7	7	PTN6_MOUSE	Ptpn6	2.7116
7	7	RS15A_MOUSE	Rps15a	2.6815
7	7	FIBG_MOUSE	Fgg	2.5924
7	7	MPCP_MOUSE	Slc25a3	2.5436
7	7	SPCS2_MOUSE	Spcs2	2.4167
7	7	RS19_MOUSE	Rps19	2.3093
6	12	IGH1M_MOUSE	Ighg1	2.91
6	8	RL11_MOUSE	Rpl11	2.8014
6	8	RBM14_MOUSE	Rbm14	2.1763
6	7	ATPG_MOUSE	Atp5c1	2.9301
6	7	NOP16_MOUSE	Nop16	2.6868
6	7	RL27_MOUSE	Rpl27	2.4212
6	6	U2AF2_MOUSE	U2af2	3.854
6	6	RUVB1_MOUSE	Ruvbl1	3.3026
6	6	HNRPK_MOUSE	Hnrnpk	3.2941
6	6	HNRL1_MOUSE	Hnrnpul1	3.0803
6	6	H12_MOUSE	Hist1h1c	3.0564
6	6	RBMX_MOUSE	Rbmx	2.9146
6	6	ALDH2_MOUSE	Aldh2	2.8926
6	6	RS4X_MOUSE	Rps4x	2.8839
6	6	DDX21_MOUSE	Ddx21	2.8812
6	6	PRPF3_MOUSE	Prpf3	2.838
6	6	ADT2_MOUSE	Slc25a5	2.6435
6	6	HB21_MOUSE	H2-Eb1	2.6408
6	6	STK38_MOUSE	Stk38	2.635
6	6	RS18_MOUSE	Rps18	2.6082
6	6	PRP31_MOUSE	Prpf31	2.5949
6	6	CO3_MOUSE	C3	2.5711
6	6	LMNA_MOUSE	Lmna	2.4378
6	6	CN37_MOUSE	Cnp	2.3869
6	6	HNRL2_MOUSE	Hnrnpul2	2.249
6	6	RS11_MOUSE	Rps11	2.2352
5	8	IF6_MOUSE	Eif6	3.2293
5	8	H2A1F_MOUSE	Hist1h2af	2.9232
5	7	H2B1B_MOUSE	Hist1h2bb	3.5655
5	7	KV3A1_MOUSE		3.0705
5	6	MAK16_MOUSE	Mak16	3.5093
5	6	KV5A5_MOUSE		3.3233
5	6	MUG1_MOUSE	Mug1	2.9736
5	6	BOP1_MOUSE	Bop1	2.9129
5	6	SRSF9_MOUSE	Srsf9	2.8691
5	6	RS2_MOUSE	Rps2	2.8642
5	6	NLE1_MOUSE	Nle1	2.8017
5	6	RRP8_MOUSE	Rrp8	2.6309
5	6	RL17_MOUSE	Rpl17	2.6221
5	6	PARK7_MOUSE	Park7	2.5971
5	6	ALBU_MOUSE	Alb	2.4496
5	6	RT34_MOUSE	Mrps34	2.1197
5	6	H2B1A_MOUSE	Hist1h2ba	2.0018
5	5	RL24_MOUSE	Rpl24	3.1083
5	5	I20L2_MOUSE	Isg20l2	3.0912
5	5	CDIPT_MOUSE	Cdipt	3.018
5	5	SERA_MOUSE	Phgdh	3.0037
5	5	GAR1_MOUSE	Gar1	2.9587
5	5	DPM1_MOUSE	Dpm1	2.9075
5	5	CAZA1_MOUSE	Capza1	2.8562
5	5	RRS1_MOUSE	Rrs1	2.8139
5	5	PESC_MOUSE	Pes1	2.7885
5	5	LBR_MOUSE	Lbr	2.7876
5	5	K0020_MOUSE	Kiaa0020	2.7628
5	5	SRS10_MOUSE	Srsf10	2.7225
5	5	RL7L_MOUSE	Rpl7l1	2.6488
5	5	RRMJ3_MOUSE	Ftsj3	2.5803
5	5	PURA_MOUSE	Pura	2.554
5	5	COR1A_MOUSE	Coro1a	2.5159
5	5	ANM5_MOUSE	Prmt5	2.4587
4	6	TBB3_MOUSE	Tubb3	3.2922
4	5	RBM34_MOUSE	Rbm34	4.0133
4	5	RS24_MOUSE	Rps24	3.1827
4	5	HNRH2_MOUSE	Hnrnph2	2.9529
4	5	TRA2B_MOUSE	Tra2b	2.8765
4	5	RL5_MOUSE	Rpl5	2.8409
4	5	VTNC_MOUSE	Vtn	2.8402
4	5	BRX1_MOUSE	Brix1	2.7635
4	5	MCCA_MOUSE	Mccc1	2.7177
4	5	KV5A1_MOUSE	Igk-V19-17	2.3434
4	4	FUS_MOUSE	Fus	3.3798
4	4	PUF60_MOUSE	Puf60	3.3666
4	4	FRIL1_MOUSE	Ftl1	3.3465
4	4	LAC1_MOUSE		3.3243
4	4	SUCB2_MOUSE	Suclg2	3.2846
4	4	TIM50_MOUSE	Timm50	3.2791
4	4	NHP2_MOUSE	Nhp2	3.2745
4	4	AL3A2_MOUSE	Aldh3a2	3.089
4	4	Q8BVY0_MOUSE	Rsl1d1	3.0343
4	4	ELAV1_MOUSE	Elavl1	3.0341
4	4	CBX3_MOUSE	Cbx3	3.0172
4	4	SCYL2_MOUSE	Scyl2	2.994
4	4	OST48_MOUSE	Ddost	2.8878
4	4	SP110_MOUSE	Sp110	2.8659
4	4	PRDX2_MOUSE	Prdx2	2.8578
4	4	RPN1_MOUSE	Rpn1	2.8393
4	4	STAT1_MOUSE	Stat1	2.8182
4	4	ATAD3_MOUSE	Atad3	2.7883
4	4	RCL1_MOUSE	Rcl1	2.7848
4	4	IF4A3_MOUSE	Eif4a3	2.7803
4	4	RAC2_MOUSE	Rac2	2.7513
4	4	CAPZB_MOUSE	Capzb	2.692
4	4	KPYM_MOUSE	Pkm	2.6558
4	4	SSF1_MOUSE	Ppan	2.5874
4	4	NO66_MOUSE	No66	2.5829
4	4	SRSF4_MOUSE	Srsf4	2.5695
4	4	RL26_MOUSE	Rpl26	2.5372
4	4	UBF1_MOUSE	Ubtf	2.4859
4	4	RS25_MOUSE	Rps25	2.4857
4	4	CATG_MOUSE	Ctsg	2.428
4	4	Q8C405_MOUSE	Sp100	2.4222
4	4	HBA_MOUSE	Hba	2.3938
4	4	RTCB_MOUSE	D10Wsu52e	2.3468
4	4	CSPRS_MOUSE	Csprs	2.2433
4	4	Q3TWW8_MOUSE	Srsf6	2.137
4	4	RL32_MOUSE	Rpl32	2.0926
4	4	IGJ_MOUSE	Igj	2.0245
4	4	FBRL_MOUSE	Fbl	2.0063
3	4	LAP2B_MOUSE	Tmpo	3.1941
3	4	KV2A7_MOUSE		2.9748
3	4	PRS4_MOUSE	Psmc1	2.7621
3	4	D3YW41_MOUSE	Rpl36-ps3	2.7195
3	4	LAP2A_MOUSE	Tmpo	2.5143
3	4	ECHA_MOUSE	Hadha	2.4046
3	4	RL34_MOUSE	Rpl34	2.354
3	4	RS17_MOUSE	Rps17	2.3203
3	4	H31_MOUSE	Hist1h3a	2.2513
3	3	RL19_MOUSE	Rpl19	4.1014
3	3	MK67I_MOUSE	Mki67ip	3.784
3	3	SSRD_MOUSE	Ssr4	3.7537
3	3	RLA2_MOUSE	Rplp2	3.6934
3	3	RBM39_MOUSE	Rbm39	3.6762
3	3	HBB1_MOUSE	Hbb-b1	3.4334
3	3	ANXA2_MOUSE	Anxa2	3.4242
3	3	KV6A1_MOUSE		3.4175
3	3	MLEC_MOUSE	Mlec	3.3657
3	3	LA_MOUSE	Ssb	3.355
3	3	EWS_MOUSE	Ewsr1	3.331
3	3	PAPD5_MOUSE	Papd5	3.3305
3	3	KV5A7_MOUSE	Gm5571	3.3049
3	3	RPF1_MOUSE	Rpf1	3.2822
3	3	HSP72_MOUSE	Hspa2	3.2477
3	3	TBB5_MOUSE	Tubb5	3.2394
3	3	TBB4A_MOUSE	Tubb4a	3.2309
3	3	PCBP1_MOUSE	Pcbp1	3.1762
3	3	IF4A1_MOUSE	Eif4a1	3.1557
3	3	TADBP_MOUSE	Tardbp	3.125
3	3	ROA2_MOUSE	Hnrnpa2b1	3.1026
3	3	SFXN3_MOUSE	Sfxn3	3.1005
3	3	C1QA_MOUSE	C1qa	3.0627
3	3	PLBL1_MOUSE	Plbd1	2.9749
3	3	H10_MOUSE	H1f0	2.9699
3	3	H11_MOUSE	Hist1h1a	2.9651
3	3	LSP1_MOUSE	Lsp1	2.9256
3	3	PRP4_MOUSE	Prpf4	2.9162
3	3	RL9_MOUSE	Rpl9	2.839
3	3	DDX50_MOUSE	Ddx50	2.8234
3	3	TTHY_MOUSE	Ttr	2.7981
3	3	RL38_MOUSE	Rpl38	2.7897
3	3	GNAI2_MOUSE	Gnai2	2.7666
3	3	CLUS_MOUSE	Clu	2.6958
3	3	SRSF7_MOUSE	Srsf7	2.6753
3	3	RAB10_MOUSE	Rab10	2.6537
3	3	TM173_MOUSE	Tmem173	2.6318
3	3	RRP15_MOUSE	Rrp15	2.6304
3	3	NOP10_MOUSE	Nop10	2.6276
3	3	SMD3_MOUSE	Snrpd3	2.5885
3	3	C1QC_MOUSE	C1qc	2.576
3	3	SYFA_MOUSE	Farsa	2.5485
3	3	CO4B_MOUSE	C4b	2.5465
3	3	FCN1_MOUSE	Fcn1	2.5417
3	3	GPX3_MOUSE	Gpx3	2.5175
3	3	HNRDL_MOUSE	Hnrpdl	2.5082
3	3	HP1B3_MOUSE	Hp1bp3	2.5044
3	3	DHSB_MOUSE	Sdhb	2.4862
3	3	NMNA1_MOUSE	Nmnat1	2.4842
3	3	GRP75_MOUSE	Hspa9	2.4696
3	3	SQRD_MOUSE	Sqrdl	2.4394
3	3	PWP1_MOUSE	Pwp1	2.4133
3	3	WDR43_MOUSE	Wdr43	2.3512
3	3	RL23A_MOUSE	Rpl23a	2.2334
3	3	H2AY_MOUSE	H2afy	2.2317
3	3	SUCB1_MOUSE	Sucla2	2.2159
3	3	CD5L_MOUSE	Cd5l	2.2107
3	3	PRS6A_MOUSE	Psmc3	2.1703
3	3	ARL8A_MOUSE	Arl8a	2.1403
3	3	RL29_MOUSE	Rpl29	2.0891
3	3	MYEF2_MOUSE	Myef2	2.0346
3	3	RL10L_MOUSE	Rpl10l	1.7724
2	9	U2AF1_MOUSE	U2af1	2.9997
2	7	ACTBL_MOUSE	Actbl2	3.3779
2	4	TBA4A_MOUSE	Tuba4a	2.9992
2	3	NH2L1_MOUSE	Nhp2l1	3.4952
2	3	KV5A3_MOUSE		3.2336
2	3	PTBP1_MOUSE	Ptbp1	2.9662
2	3	1433B_MOUSE	Ywhab	2.684
2	3	O08692_MOUSE	Ngp	2.2739
2	3	KLH36_MOUSE	Klhl36	2.0602
2	2	ROA0_MOUSE	Hnrnpa0	4.0339
2	2	H14_MOUSE	Hist1h1e	4.0015
2	2	CN166_MOUSE		3.7756
2	2	RSSA_MOUSE	Rpsa	3.7355
2	2	ROAA_MOUSE	Hnrnpab	3.7212
2	2	A8DUK4_MOUSE	Hbb-b1	3.68
2	2	RLA1_MOUSE	Rplp1	3.6218
2	2	RS26_MOUSE	Rps26	3.5858
2	2	KV5AA_MOUSE		3.5731
2	2	CD79A_MOUSE	Cd79a	3.4969
2	2	COF1_MOUSE	Cfl1	3.4945
2	2	1433Z_MOUSE	Ywhaz	3.4565
2	2	CD79B_MOUSE	Cd79b	3.4448
2	2	RS5_MOUSE	Rps5	3.408
2	2	RT26_MOUSE	Mrps26	3.3863
2	2	MEP50_MOUSE	Wdr77	3.3475
2	2	KV2A6_MOUSE		3.3467
2	2	NPM_MOUSE	Npm1	3.333
2	2	HNRPD_MOUSE	Hnrnpd	3.3236
2	2	TRA2A_MOUSE	Tra2a	3.2938
2	2	CEBPZ_MOUSE	Cebpz	3.2439
2	2	SRSF3_MOUSE	Srsf3	3.2165
2	2	RL10_MOUSE	Rpl10	3.1958
2	2	THY1_MOUSE	Thy1	3.1741
2	2	IFIX_MOUSE	Pyhin1	3.1598
2	2	THIM_MOUSE	Acaa2	3.1561
2	2	SRSF5_MOUSE	Srsf5	3.1435
2	2	CBX1_MOUSE	Cbx1	3.1402
2	2	KV3A8_MOUSE		3.0995
2	2	RPF2_MOUSE	Rpf2	3.0519
2	2	TBL3_MOUSE	Tbl3	3.0323
2	2	DDX18_MOUSE	Ddx18	3.014
2	2	GP1BB_MOUSE	Gp1bb	3.0019
2	2	RL40_MOUSE	Uba52	2.9879
2	2	TRAF4_MOUSE	Traf4	2.9535
2	2	NDUA4_MOUSE	Ndufa4	2.9445
2	2	PRG2_MOUSE	Prg2	2.9284
2	2	Q8JZU2_MOUSE	Slc25a1	2.9084
2	2	SRPK3_MOUSE	Srpk3	2.8967
2	2	D3Z3N4_MOUSE	Hnrnph3	2.882
2	2	RM23_MOUSE	Mrpl23	2.8746
2	2	G3PT_MOUSE	Gapdhs	2.8318
2	2	TECR_MOUSE	Tecr	2.829
2	2	RS27_MOUSE	Rps27	2.8208
2	2	PPAC_MOUSE	Acp1	2.7988
2	2	RM41_MOUSE	Mrpl41	2.7862
2	2	FA49B_MOUSE	Fam49b	2.7782
2	2	LV1A_MOUSE		2.7447
2	2	RL27A_MOUSE	Rpl27a	2.7264
2	2	CALU_MOUSE	Calu	2.7262
2	2	PGRC2_MOUSE	Pgrmc2	2.6164
2	2	MYL6_MOUSE	Myl6	2.6073
2	2	RAN_MOUSE	Ran	2.6022
2	2	LDHA_MOUSE	Ldha	2.5871
2	2	DHB12_MOUSE	Hsd17b12	2.5839
2	2	HACD3_MOUSE	ptplad1	2.5792
2	2	ZN326_MOUSE	Znf326	2.5767
2	2	MCM5_MOUSE	Mcm5	2.5529
2	2	NUBP2_MOUSE	Nubp2	2.5142
2	2	RMXL1_MOUSE	Rbmxl1	2.4879
2	2	CTBP1_MOUSE	Ctbp1	2.4707
2	2	HNRPQ_MOUSE	Syncrip	2.4627
2	2	RL35_MOUSE	Rpl35	2.4619
2	2	AIFM1_MOUSE	Aifm1	2.45
2	2	YMEL1_MOUSE	Yme1l1	2.4488
2	2	HDAC1_MOUSE	Hdac1	2.427
2	2	CNN2_MOUSE	Cnn2	2.4203
2	2	SAMH1_MOUSE	Samhd1	2.4052
2	2	ODB2_MOUSE	Dbt	2.3962
2	2	SAHH_MOUSE	Ahcy	2.3792
2	2	PGRC1_MOUSE	Pgrmc1	2.3656
2	2	RBBP4_MOUSE	Rbbp4	2.3231
2	2	THIL_MOUSE	Acat1	2.3214
2	2	MPC2_MOUSE	Mpc2	2.3168
2	2	C1QB_MOUSE	C1qb	2.3081
2	2	HUTH_MOUSE	Hal	2.2905
2	2	MCM7_MOUSE	Mcm7	2.2826
2	2	HA10_MOUSE	H2-Q10	2.2395
2	2	TRAP1_MOUSE	Trap1	2.2258
2	2	KV6A6_MOUSE		2.2106
2	2	GIMA1_MOUSE	Gimap1	2.1567
2	2	SURF6_MOUSE	Surf6	2.0587
2	2	ARF4_MOUSE	Arf4	2.0534
2	2	RFC4_MOUSE	Rfc4	1.9948
2	2	MPEG1_MOUSE	Mpeg1	1.9849
2	2	PSA6_MOUSE	Psma6	1.9509
2	2	ETFB_MOUSE	Etfb	1.9417
2	2	PABP1_MOUSE	Pabpc1	1.8821
1	5	Q8CBB6_MOUSE	Gm13646	1.7241
1	3	KV6AB_MOUSE		3.051
1	3	RT09_MOUSE	Mrps9	2.4405
1	2	CDC42_MOUSE	Cdc42	2.9133
1	2	RRP1_MOUSE	Rrp1	2.5372
1	2	FBW10_MOUSE	Fbxw10	2.3952
1	1	Q5RKN9_MOUSE	Capza1	4.997
1	1	FETUA_MOUSE	Ahsg	4.9628
1	1	RPN2_MOUSE	Rpn2	4.802
1	1	HVM51_MOUSE		4.7978
1	1	LRMP_MOUSE	Lrmp	4.5128
1	1	YBOX1_MOUSE	Ybx1	4.5043
1	1	O78196_MOUSE	H2-Eb1	4.4627
1	1	1433T_MOUSE	Ywhaq	4.4303
1	1	KV3A9_MOUSE		4.2022
1	1	RM04_MOUSE	Mrpl4	4.1532
1	1	KV3AC_MOUSE		4.1479
1	1	ECI1_MOUSE	Eci1	4.1451
1	1	NXF1_MOUSE	Nxf1	4.1326
1	1	KPCA_MOUSE	Prkca	4.0389
1	1	MRT4_MOUSE	Mrto4	4.004
1	1	TAP2_MOUSE	Tap2	3.9413
1	1	KPCD_MOUSE	Prkcd	3.9338
1	1	PTCD3_MOUSE	Ptcd3	3.9278
1	1	D3YYM6_MOUSE	Rps5	3.8749
1	1	TBA1B_MOUSE	Tuba1b	3.8656
1	1	KRR1_MOUSE	Krr1	3.8622
1	1	DDX1_MOUSE	Ddx1	3.8205
1	1	APOA1_MOUSE	Apoa1	3.8195
1	1	PP2AA_MOUSE	Ppp2ca	3.7837
1	1	O70616_MOUSE	AF067061	3.7825
1	1	SPA3K_MOUSE	Serpina3k	3.7665
1	1	UTP6_MOUSE	Utp6	3.7516
1	1	RM27_MOUSE	Mrpl27	3.7512
1	1	RT15_MOUSE	Mrps15	3.71
1	1	TKT_MOUSE	Tkt	3.685
1	1	PTN1_MOUSE	Ptpn1	3.6568
1	1	RS23_MOUSE	Rps23	3.6557
1	1	UCRI_MOUSE	Uqcrfs1	3.6494
1	1	Q8R5L1_MOUSE	C1qbp	3.6449
1	1	KV5A4_MOUSE		3.6362
1	1	NSF_MOUSE	Nsf	3.6181
1	1	KAPCB_MOUSE	Prkacb	3.6124
1	1	Q6NSQ5_MOUSE	Sp140	3.5978
1	1	KV4A1_MOUSE		3.5765
1	1	SPTC1_MOUSE	Sptlc1	3.5626
1	1	PSA4_MOUSE	Psma4	3.562
1	1	PSB3_MOUSE	Psmb3	3.5126
1	1	KV2A5_MOUSE		3.4983
1	1	J3QNZ9_MOUSE		3.4948
1	1	IMP3_MOUSE	Imp3	3.4787
1	1	RAB5C_MOUSE	Rab5c	3.4406
1	1	E2AK2_MOUSE	Eif2ak2	3.4338
1	1	CD72_MOUSE	Cd72	3.4103
1	1	RM49_MOUSE	Mrpl49	3.3768
1	1	PRS10_MOUSE	Psmc6	3.375
1	1	HPRT_MOUSE	Hprt1	3.3719
1	1	FIGL1_MOUSE	Fignl1	3.3625
1	1	ML12B_MOUSE	Myl12b	3.3575
1	1	KV3AM_MOUSE		3.3371
1	1	RAB2A_MOUSE	Rab2a	3.326
1	1	FIS1_MOUSE	Fis1	3.3175
1	1	CAZA2_MOUSE	Capza2	3.2979
1	1	PSA7L_MOUSE	Psma8	3.2873
1	1	ENPL_MOUSE	Hsp90b1	3.2825
1	1	ATP5I_MOUSE	Atp5i	3.2744
1	1	EF1G_MOUSE	Eef1g	3.271
1	1	RT23_MOUSE	Mrps23	3.2702
1	1	RAB32_MOUSE	Rab32	3.2519
1	1	Q6ZWQ7_MOUSE	Spcs3	3.2316
1	1	ATP5H_MOUSE	Atp5h	3.2142
1	1	NIP7_MOUSE	Nip7	3.2058
1	1	DNJC9_MOUSE	Dnajc9	3.1917
1	1	KV3AF_MOUSE		3.1764
1	1	RHOG_MOUSE	Rhog	3.1413
1	1	ERF1_MOUSE	Etf1	3.135
1	1	RT27_MOUSE	Mrps27	3.1155
1	1	C1QBP_MOUSE	C1qbp	3.1005
1	1	Q8R379_MOUSE	Gimap7	3.0954
1	1	NOG2_MOUSE	Gnl2	3.0945
1	1	RAP1A_MOUSE	Rap1a	3.0931
1	1	TR150_MOUSE	Thrap3	3.0895
1	1	PDK3_MOUSE	Pdk3	3.0854
1	1	KV5AE_MOUSE		3.0676
1	1	SMD2_MOUSE	Snrpd2	3.0619
1	1	CATW_MOUSE	Ctsw	3.0603
1	1	CATA_MOUSE	Cat	3.0599
1	1	ETFA_MOUSE	Etfa	3.0286
1	1	RAP2B_MOUSE	Rap2b	3.0277
1	1	Q923L7_MOUSE	Ear6	3.0207
1	1	HPT_MOUSE	Hp	3.01
1	1	PRS7_MOUSE	Psmc2	3.0088
1	1	RS27L_MOUSE	Rps27l	3.0076
1	1	GIMA3_MOUSE	Gimap3	3
1	1	LYN_MOUSE	Lyn	2.9689
1	1	KV5A9_MOUSE	Gm10881	2.9435
1	1	FXR1_MOUSE	Fxr1	2.9403
1	1	E9Q070_MOUSE	Gm8730	2.9227
1	1	RTCA_MOUSE	RtcA	2.9178
1	1	PPM1A_MOUSE	Ppm1a	2.9157
1	1	NUDT5_MOUSE	Nudt5	2.8879
1	1	CEPT1_MOUSE	Cept1	2.886
1	1	MOB2_MOUSE	Mob2	2.8806
1	1	A2AUP1_MOUSE	Pfkfb3	2.8697
1	1	DHB11_MOUSE	Hsd17b11	2.8681
1	1	SYDC_MOUSE	Dars	2.8414
1	1	B2MG_MOUSE	B2m	2.828
1	1	RRAS2_MOUSE	Rras2	2.8269
1	1	RL37A_MOUSE	Rpl37a	2.8197
1	1	FGR_MOUSE	Fgr	2.8051
1	1	Q921K2_MOUSE	Parp1	2.792
1	1	RM39_MOUSE	Mrpl39	2.7847
1	1	MYL6B_MOUSE	Myl6b	2.7741
1	1	CA050_MOUSE		2.7587
1	1	WDR12_MOUSE	Wdr12	2.7559
1	1	TRBP2_MOUSE	Tarbp2	2.754
1	1	DHX30_MOUSE	Dhx30	2.7427
1	1	SYNC_MOUSE	Nars	2.7243
1	1	MCCB_MOUSE	Mccc2	2.7014
1	1	PRDX3_MOUSE	Prdx3	2.6887
1	1	KV2A4_MOUSE		2.6738
1	1	K6PP_MOUSE	Pfkp	2.6647
1	1	RAB14_MOUSE	Rab14	2.6633
1	1	ODPB_MOUSE	Pdhb	2.6588
1	1	RLP24_MOUSE	Rsl24d1	2.6521
1	1	DGKE_MOUSE	Dgke	2.6395
1	1	PCNA_MOUSE	Pcna	2.633
1	1	LC7L2_MOUSE	Luc7l2	2.6305
1	1	KPCB_MOUSE	Prkcb	2.6276
1	1	COX2_MOUSE	Mtco2	2.622
1	1	PCBP2_MOUSE	Pcbp2	2.6197
1	1	RT22_MOUSE	Mrps22	2.6163
1	1	GBB1_MOUSE	Gnb1	2.6045
1	1	ARP5L_MOUSE	Arpc5l	2.5883
1	1	HB23_MOUSE	H2-Eb1	2.5718
1	1	TRML1_MOUSE	Treml1	2.5639
1	1	RT30_MOUSE	Mrps30	2.5353
1	1	KV5AB_MOUSE		2.5344
1	1	A2MP_MOUSE	A2mp	2.533
1	1	O70517_MOUSE	LOC639910	2.5296
1	1	SSRG_MOUSE	Ssr3	2.5229
1	1	SAR1A_MOUSE	Sar1a	2.5217
1	1	ZCHC9_MOUSE	Zcchc9	2.5139
1	1	KV3AJ_MOUSE		2.5064
1	1	FACR1_MOUSE	Far1	2.4806
1	1	RM46_MOUSE	Mrpl46	2.4803
1	1	LCK_MOUSE	Lck	2.4792
1	1	KV1A1_MOUSE		2.4744
1	1	Q9Z1A1_MOUSE	Tfg	2.472
1	1	BCLF1_MOUSE	Bclaf1	2.4711
1	1	HB2A_MOUSE	H2-Ab1	2.4613
1	1	K1C25_MOUSE	Krt25	2.4594
1	1	SSRA_MOUSE	Ssr1	2.4518
1	1	TPSN_MOUSE	Tapbp	2.4502
1	1	EMD_MOUSE	Emd	2.4497
1	1	TIM23_MOUSE	Timm23	2.4442
1	1	SRPRB_MOUSE	Srprb	2.4432
1	1	PERM_MOUSE	Mpo	2.4282
1	1	ATPK_MOUSE	Atp5j2	2.4202
1	1	PROF1_MOUSE	Pfn1	2.3998
1	1	RAB1A_MOUSE	Rab1A	2.3992
1	1	TBG1_MOUSE	Tubg1	2.3891
1	1	K1H1_MOUSE	Krt31	2.3698
1	1	CPSF3_MOUSE	Cpsf3	2.3516
1	1	B2L11_MOUSE	Bcl2l11	2.348
1	1	EPB42_MOUSE	Epb42	2.3428
1	1	TMM71_MOUSE	Tmem71	2.3335
1	1	TLR9_MOUSE	Tlr9	2.3224
1	1	RM21_MOUSE	Mrpl21	2.3149
1	1	ZC3HA_MOUSE	Zc3h10	2.3034
1	1	RPAC1_MOUSE	Polr1c	2.2975
1	1	CE112_MOUSE	Cep112	2.2924
1	1	COPD_MOUSE	Arcn1	2.2632
1	1	AFG32_MOUSE	Afg3l2	2.255
1	1	TIMP3_MOUSE	Timp3	2.2384
1	1	PHB2_MOUSE	Phb2	2.2333
1	1	ARF6_MOUSE	Arf6	2.2322
1	1	RFC1_MOUSE	Rfc1	2.2034
1	1	THIO_MOUSE	Txn	2.1956
1	1	DHRS1_MOUSE	Dhrs1	2.1872
1	1	CAN1_MOUSE	Capn1	2.1843
1	1	LAS1L_MOUSE	Las1l	2.1731
1	1	SPTC2_MOUSE	Sptlc2	2.1699
1	1	SMAD2_MOUSE	Smad2	2.1695
1	1	FA98B_MOUSE	Fam98b	2.1431
1	1	LMNB2_MOUSE	Lmnb2	2.1399
1	1	EZRI_MOUSE	Ezr	2.1369
1	1	F213A_MOUSE	Fam213a	2.1329
1	1	DGKA_MOUSE	Dgka	2.1246
1	1	LEMD2_MOUSE	Lemd2	2.12
1	1	PRS8_MOUSE	Psmc5	2.1161
1	1	PRDX5_MOUSE	Prdx5	2.111
1	1	RM40_MOUSE	Mrpl40	2.0699
1	1	EHD1_MOUSE	Ehd1	2.0288
1	1	RBM44_MOUSE	Rbm44	1.9978
1	1	ASNS_MOUSE	Asns	1.9875
1	1	HVM16_MOUSE		1.962
1	1	GRB2_MOUSE	Grb2	1.9563
1	1	BDH_MOUSE	Bdh1	1.9469
1	1	KV3A4_MOUSE		1.9352
1	1	BLMH_MOUSE	Blmh	1.9054
1	1	IMPA3_MOUSE	Impad1	1.8778
1	1	CIRBP_MOUSE	Cirbp	1.8731
1	1	AHSA1_MOUSE	Ahsa1	1.8711
1	1	FXL17_MOUSE	Fbxl17	1.858
1	1	PML_MOUSE	Pml	1.8396
1	1	CDSN_MOUSE	Cdsn	1.83
1	1	SAFB2_MOUSE	Safb2	1.8263
1	1	VDAC2_MOUSE	Vdac2	1.8157
1	1	CX056_MOUSE		1.7831
1	1	KVM5_MOUSE		1.7437
1	1	PSB10_MOUSE	Psmb10	1.7279
1	1	CYH1_MOUSE	Cyth1	1.6774
1	1	MYH11_MOUSE	Myh11	1.6508
1	1	IASPP_MOUSE	Ppp1r13l	1.6229
1	1	RM20_MOUSE	Mrpl20	1.6179
1	1	RABL3_MOUSE	Rabl3	1.6093
1	1	T126A_MOUSE	Tmem126a	1.5919
1	1	PNPH_MOUSE	Pnp	1.5908
1	1	DMB_MOUSE	H2-DMb1	1.5382
1	1	STIL_MOUSE	Stil	1.5065

## Sheet: Kras Spleen
Unique	Total	reference	Gene Symbol	AVG
9	11	P07356_ANXA2_MOUSE	Anxa2	3.2717
9	9	P20029_GRP78_MOUSE	Hspa5	3.0554
9	9	Q8VDD5_MYH9_MOUSE	Myh9	2.7009
6	7	P07901_HS90A_MOUSE	Hsp90aa1	3.1184
6	6	P68369_TBA1A_MOUSE	Tuba1a	3.432
6	6	IGHM_MOUSE	Igh-6	3.1814
6	6	P56480_ATPB_MOUSE	Atp5b	2.2612
5	6	Q62318_TIF1B_MOUSE	Trim28	2.9422
5	5	P10126_EF1A1_MOUSE	Eef1a1	3.0102
5	5	P11499_HS90B_MOUSE	Hsp90ab1	2.861
5	5	P07724_ALBU_MOUSE	Alb	2.7818
4	5	P17182_ENOA_MOUSE	Eno1	2.9969
4	5	Q03265_ATPA_MOUSE	Atp5a1	2.7773
4	5	IGH1M_MOUSE	Ighg1	2.5709
4	4	P17156_HSP72_MOUSE	Hspa2	2.4043
4	4	P48678_LMNA_MOUSE	Lmna	2.3706
3	4	P62984_RL40_MOUSE	Uba52	2.6793
3	3	P63017_HSP7C_MOUSE	Hspa8	3.816
3	3	Q7TMM9_TBB2A_MOUSE	Tubb2a	3.4906
3	3	P52480_KPYM_MOUSE	Pkm	3.0904
3	3	P61979_HNRPK_MOUSE	Hnrnpk	3.0661
3	3	Q8CIG8_ANM5_MOUSE	Prmt5	3.0113
3	3	P62908_RS3_MOUSE	Rps3	3.0101
3	3	P62806_H4_MOUSE	Hist1h4a	2.9085
3	3	P16858_G3P_MOUSE	Gapdh	2.6829
3	3	E9Q616_E9Q616_MOUSE	Ahnak	2.4568
3	3	Q61838_A2M_MOUSE	A2m	2.0701
2	3	Q05920_PYC_MOUSE	Pc	2.7029
2	3	P09405_NUCL_MOUSE	Ncl	2.6402
2	3	P35492_HUTH_MOUSE	Hal	2.5393
2	3	P35700_PRDX1_MOUSE	Prdx1	2.1786
2	2	P08113_ENPL_MOUSE	Hsp90b1	3.6779
2	2	P60843_IF4A1_MOUSE	Eif4a1	3.0567
2	2	Q61696_HS71A_MOUSE	Hspa1a	2.847
2	2	P12970_RL7A_MOUSE	Rpl7a	2.6512
2	2	Q9ERD7_TBB3_MOUSE	Tubb3	2.6207
2	2	P70388_RAD50_MOUSE	Rad50	2.5793
2	2	P02088_HBB1_MOUSE	Hbb-b1	2.5207
2	2	P06151_LDHA_MOUSE	Ldha	2.4876
2	2	P80318_TCPG_MOUSE	Cct3	2.3922
2	2	P20152_VIME_MOUSE	Vim	2.2925
2	2	P17742_PPIA_MOUSE	Ppia	2.2607
2	2	Q7TPV4_MBB1A_MOUSE	Mybbp1a	1.9923
2	2	Q9CQC6_BZW1_MOUSE	Bzw1	1.9623
2	2	E9PV24_FIBA_MOUSE	Fga	1.9562
2	2	P62852_RS25_MOUSE	Rps25	1.8714
2	2	Q01853_TERA_MOUSE	Vcp	1.7965
1	2	A0A0A6YWR2_A0A0A6YWR2_MOUSE	Ighg1	4.4166
1	2	Q99P72_RTN4_MOUSE	Rtn4	3.5263
1	2	P62830_RL23_MOUSE	Rpl23	3.1947
1	2	Q8VEK3_HNRPU_MOUSE	Hnrnpu	2.7172
1	2	F6QFD1_F6QFD1_MOUSE	Pde4d	1.4376
1	1	Q9D2Q8_S10AE_MOUSE	S100a14	4.9919
1	1	P02089_HBB2_MOUSE	Hbb-b2	4.6675
1	1	P17897_LYZ1_MOUSE	Lyz1	3.9072
1	1	P26369_U2AF2_MOUSE	U2af2	3.8464
1	1	Q9CXW4_RL11_MOUSE	Rpl11	3.6696
1	1	O88708_ORC4_MOUSE	Orc4	3.6654
1	1	Q60668_HNRPD_MOUSE	Hnrnpd	3.5676
1	1	Q4VBE8_WDR18_MOUSE	Wdr18	3.541
1	1	Q9CR57_RL14_MOUSE	Rpl14	3.5063
1	1	Q9CPN9_Q9CPN9_MOUSE	2210010C04Rik	3.4873
1	1	P14206_RSSA_MOUSE	Rpsa	3.4706
1	1	Q9D6F9_TBB4A_MOUSE	Tubb4a	3.3932
1	1	P05064_ALDOA_MOUSE	Aldoa	3.3904
1	1	P62270_RS18_MOUSE	Rps18	3.3207
1	1	Q80V62_FACD2_MOUSE	Fancd2	3.3137
1	1	A2AQ07_TBB1_MOUSE	Tubb1	3.3117
1	1	P50247_SAHH_MOUSE	Ahcy	3.2806
1	1	Q01320_TOP2A_MOUSE	Top2a	3.2566
1	1	Q64475_H2B1B_MOUSE	Hist1h2bb	3.2462
1	1	P04117_FABP4_MOUSE	Fabp4	3.2126
1	1	Q61753_SERA_MOUSE	Phgdh	3.1887
1	1	Q9JJI8_RL38_MOUSE	Rpl38	3.0064
1	1	O35326_SRSF5_MOUSE	Srsf5	3.0041
1	1	P99024_TBB5_MOUSE	Tubb5	2.9454
1	1	P28665_MUG1_MOUSE	Mug1	2.8718
1	1	P29341_PABP1_MOUSE	Pabpc1	2.8636
1	1	P08249_MDHM_MOUSE	Mdh2	2.8418
1	1	P15864_H12_MOUSE	Hist1h1c	2.8377
1	1	P01637_KV5A5_MOUSE		2.7997
1	1	P11983_TCPA_MOUSE	Tcp1	2.7353
1	1	P19324_SERPH_MOUSE	Serpinh1	2.7002
1	1	P24270_CATA_MOUSE	Cat	2.6922
1	1	A0A0A6YYE7_A0A0A6YYE7_MOUSE	Igkv4-57	2.6806
1	1	P62264_RS14_MOUSE	Rps14	2.6705
1	1	P51410_RL9_MOUSE	Rpl9	2.6112
1	1	Q9D9H8_CB069_MOUSE		2.5807
1	1	Q61171_PRDX2_MOUSE	Prdx2	2.572
1	1	Q3THE2_ML12B_MOUSE	Myl12b	2.5469
1	1	P62242_RS8_MOUSE	Rps8	2.5325
1	1	P28293_CATG_MOUSE	Ctsg	2.5094
1	1	Q8VDW0_DX39A_MOUSE	Ddx39a	2.4837
1	1	E9Q614_E9Q614_MOUSE	Chd3	2.4783
1	1	O55135_IF6_MOUSE	Eif6	2.4671
1	1	Q64467_G3PT_MOUSE	Gapdhs	2.4439
1	1	P67984_RL22_MOUSE	Rpl22	2.4314
1	1	P68372_TBB4B_MOUSE	Tubb4b	2.4241
1	1	Q8CGP5_H2A1F_MOUSE	Hist1h2af	2.4198
1	1	Q80V26_IMPA3_MOUSE	Impad1	2.3926
1	1	P43274_H14_MOUSE	Hist1h1e	2.3833
1	1	P14115_RL27A_MOUSE	Rpl27a	2.3581
1	1	Q501J6_DDX17_MOUSE	Ddx17	2.3576
1	1	Q91V92_ACLY_MOUSE	Acly	2.3558
1	1	P10107_ANXA1_MOUSE	Anxa1	2.3555
1	1	Q05816_FABP5_MOUSE	Fabp5	2.351
1	1	Q8BP67_RL24_MOUSE	Rpl24	2.3366
1	1	P43275_H11_MOUSE	Hist1h1a	2.3223
1	1	P68433_H31_MOUSE	Hist1h3a	2.3069
1	1	P63038_CH60_MOUSE	Hspd1	2.286
1	1	Q8BTK5_SMYD4_MOUSE	Smyd4	2.2852
1	1	Q99K70_RRAGC_MOUSE	Rragc	2.2848
1	1	Q9ET47_ESPN_MOUSE	Espn	2.2755
1	1	P38647_GRP75_MOUSE	Hspa9	2.2682
1	1	P48036_ANXA5_MOUSE	Anxa5	2.2425
1	1	P47963_RL13_MOUSE	Rpl13	2.2369
1	1	P47757_CAPZB_MOUSE	Capzb	2.2251
1	1	P01867_IGG2B_MOUSE	Igh-3	2.2224
1	1	Q80X90_FLNB_MOUSE	Flnb	2.2162
1	1	Q8CI08_SLAI2_MOUSE	Slain2	2.1973
1	1	Q9Z1N5_DX39B_MOUSE	Ddx39b	2.1308
1	1	P62962_PROF1_MOUSE	Pfn1	2.1072
1	1	Q8R016_BLMH_MOUSE	Blmh	2.1027
1	1	P01027_CO3_MOUSE	C3	2.1019
1	1	P61358_RL27_MOUSE	Rpl27	2.0983
1	1	Q9R0E1_PLOD3_MOUSE	Plod3	2.0401
1	1	Q80X95_RRAGA_MOUSE	Rraga	2.0334
1	1	P54276_MSH6_MOUSE	Msh6	2.0176
1	1	Q61411_RASH_MOUSE	Hras	1.9937
1	1	P01592_IGJ_MOUSE	Igj	1.9821
1	1	P10639_THIO_MOUSE	Txn	1.8746
1	1	P32883_RASK_MOUSE	Kras	1.8641
1	1	Q9CXY6_ILF2_MOUSE	Ilf2	1.8522
1	1	P62862_RS30_MOUSE	Fau	1.8493
1	1	P84078_ARF1_MOUSE	Arf1	1.8334
1	1	Q99LX0_PARK7_MOUSE	Park7	1.7849
1	1	G3X9C2_FBX50_MOUSE	Nccrp1	1.7804
1	1	Q9CQV8_1433B_MOUSE	Ywhab	1.7731
1	1	Q14B25_PRS48_MOUSE	Prss48	1.7298
1	1	Q7TPR4_ACTN1_MOUSE	Actn1	1.7243
1	1	A2ARZ3_FSIP2_MOUSE	Fsip2	1.7101
1	1	P62960_YBOX1_MOUSE	Ybx1	1.6935
1	1	A0A0A6YXW6_A0A0A6YXW6_MOUSE	Igha	1.6926
1	1	Q9CY62_RN181_MOUSE	Rnf181	1.6917
1	1	G3UWR3_G3UWR3_MOUSE	4930481A15Rik	1.6146
1	1	A0A087WQY4_A0A087WQY4_MOUSE	Begain	1.5578
Unique	Total	reference	Gene Symbol	AVG
16	21	P62737_ACTA_MOUSE	Acta2	2.7332
11	13	P07356_ANXA2_MOUSE	Anxa2	3.0891
9	9	P20029_GRP78_MOUSE	Hspa5	3.1274
7	7	P10126_EF1A1_MOUSE	Eef1a1	2.5734
6	7	P63017_HSP7C_MOUSE	Hspa8	3.1258
6	7	Q61838_A2M_MOUSE	A2m	2.7944
6	6	P68369_TBA1A_MOUSE	Tuba1a	3.3361
5	8	IGKC_MOUSE		2.4896
5	6	P60710_ACTB_MOUSE	Actb	3.3069
5	6	P17182_ENOA_MOUSE	Eno1	2.5694
5	6	Q91VJ4_STK38_MOUSE	Stk38	2.3462
5	5	Q7TMM9_TBB2A_MOUSE	Tubb2a	3.1163
5	5	P56480_ATPB_MOUSE	Atp5b	3.0921
5	5	P62908_RS3_MOUSE	Rps3	2.7439
4	10	IGH1M_MOUSE	Ighg1	2.7519
4	5	P62806_H4_MOUSE	Hist1h4a	2.676
4	4	Q03265_ATPA_MOUSE	Atp5a1	3.359
4	4	P07901_HS90A_MOUSE	Hsp90aa1	3.3422
4	4	P11499_HS90B_MOUSE	Hsp90ab1	3.3237
4	4	P62984_RL40_MOUSE	Uba52	2.5768
3	4	Q05920_PYC_MOUSE	Pc	2.2371
3	3	A2AUP5_A2AUP5_MOUSE	Pfkfb3	3.4107
3	3	P61979_HNRPK_MOUSE	Hnrnpk	3.1975
3	3	IGHM_MOUSE	Igh-6	3.1503
3	3	P47757_CAPZB_MOUSE	Capzb	3.125
3	3	P01635_KV5A3_MOUSE		2.9956
3	3	KV2A7_MOUSE		2.947
3	3	E9PV24_FIBA_MOUSE	Fga	2.9027
3	3	P98086_C1QA_MOUSE	C1qa	2.8485
3	3	Q61696_HS71A_MOUSE	Hspa1a	2.8116
3	3	P07724_ALBU_MOUSE	Alb	2.6174
3	3	P35700_PRDX1_MOUSE	Prdx1	2.5972
3	3	P09405_NUCL_MOUSE	Ncl	2.3781
3	3	P52480_KPYM_MOUSE	Pkm	2.321
3	3	Q99K70_RRAGC_MOUSE	Rragc	2.2337
3	3	P48678_LMNA_MOUSE	Lmna	2.1828
3	3	Q8VI63_MOB2_MOUSE	Mob2	2.1823
3	3	Q99J09_MEP50_MOUSE	Wdr77	2.1011
2	4	P01637_KV5A5_MOUSE		2.643
2	3	Q8VEK3_HNRPU_MOUSE	Hnrnpu	3.3678
2	3	P62242_RS8_MOUSE	Rps8	3.0503
2	3	P17897_LYZ1_MOUSE	Lyz1	2.6041
2	3	Q9CQV8_1433B_MOUSE	Ywhab	2.2488
2	2	P08113_ENPL_MOUSE	Hsp90b1	3.7047
2	2	P01655_KV3A2_MOUSE		3.6143
2	2	P60843_IF4A1_MOUSE	Eif4a1	3.4058
2	2	P02089_HBB2_MOUSE	Hbb-b2	3.3048
2	2	Q9CXW4_RL11_MOUSE	Rpl11	3.264
2	2	Q9CWH6_PSA7L_MOUSE	Psma8	3.055
2	2	Q9ERD7_TBB3_MOUSE	Tubb3	2.9402
2	2	A0A075B5K2_A0A075B5K2_MOUSE	Igkv9-124	2.8636
2	2	P14206_RSSA_MOUSE	Rpsa	2.8325
2	2	P04117_FABP4_MOUSE	Fabp4	2.7738
2	2	P62264_RS14_MOUSE	Rps14	2.7056
2	2	P17156_HSP72_MOUSE	Hspa2	2.6899
2	2	P17742_PPIA_MOUSE	Ppia	2.6512
2	2	Q02105_C1QC_MOUSE	C1qc	2.6432
2	2	P01843_LAC1_MOUSE		2.5462
2	2	P50247_SAHH_MOUSE	Ahcy	2.5293
2	2	P24270_CATA_MOUSE	Cat	2.523
2	2	P80314_TCPB_MOUSE	Cct2	2.4585
2	2	P14106_C1QB_MOUSE	C1qb	2.434
2	2	P35492_HUTH_MOUSE	Hal	2.4187
2	2	P48036_ANXA5_MOUSE	Anxa5	2.4079
2	2	E9Q616_E9Q616_MOUSE	Ahnak	2.3608
2	2	P13020_GELS_MOUSE	Gsn	2.3397
2	2	P02088_HBB1_MOUSE	Hbb-b1	2.3278
2	2	P62852_RS25_MOUSE	Rps25	2.2553
2	2	Q61411_RASH_MOUSE	Hras	2.2538
2	2	P62827_RAN_MOUSE	Ran	2.1539
2	2	Q6P9P6_KIF11_MOUSE	Kif11	2.109
2	2	P62918_RL8_MOUSE	Rpl8	1.9502
2	2	Q64467_G3PT_MOUSE	Gapdhs	1.9484
2	2	Q9CQC6_BZW1_MOUSE	Bzw1	1.7923
2	2	P68433_H31_MOUSE	Hist1h3a	1.7426
2	2	P61358_RL27_MOUSE	Rpl27	1.6046
1	2	A0A0A6YWR2_A0A0A6YWR2_MOUSE	Ighg1	3.7275
1	2	A2AQ07_TBB1_MOUSE	Tubb1	3.1679
1	2	P38647_GRP75_MOUSE	Hspa9	2.666
1	2	P14115_RL27A_MOUSE	Rpl27a	2.3596
1	2	P01592_IGJ_MOUSE	Igj	2.0526
1	2	P01029_CO4B_MOUSE	C4b	2.0505
1	1	Q9D2Q8_S10AE_MOUSE	S100a14	5.2419
1	1	A0A0A6YYE7_A0A0A6YYE7_MOUSE	Igkv4-57	4.125
1	1	A8DUK4_A8DUK4_MOUSE	Hbbt1	4.1099
1	1	Q62318_TIF1B_MOUSE	Trim28	3.8042
1	1	Q61753_SERA_MOUSE	Phgdh	3.7881
1	1	O88708_ORC4_MOUSE	Orc4	3.761
1	1	Q64475_H2B1B_MOUSE	Hist1h2bb	3.7374
1	1	Q9CR57_RL14_MOUSE	Rpl14	3.5817
1	1	Q8BP67_RL24_MOUSE	Rpl24	3.4789
1	1	Q9D6F9_TBB4A_MOUSE	Tubb4a	3.4594
1	1	P16858_G3P_MOUSE	Gapdh	3.4113
1	1	P99024_TBB5_MOUSE	Tubb5	3.2826
1	1	P62270_RS18_MOUSE	Rps18	3.2616
1	1	P01680_KV4A1_MOUSE		3.2236
1	1	P04945_KV6AB_MOUSE		3.2162
1	1	P12970_RL7A_MOUSE	Rpl7a	3.2004
1	1	P01643_KV5AA_MOUSE		3.1896
1	1	Q07813_BAX_MOUSE	Bax	3.1519
1	1	P62858_RS28_MOUSE	Rps28	3.0838
1	1	P25444_RS2_MOUSE	Rps2	3.0367
1	1	Q01320_TOP2A_MOUSE	Top2a	3.0291
1	1	P03976_KV2A5_MOUSE		3.0281
1	1	P15864_H12_MOUSE	Hist1h1c	2.8849
1	1	Q3THE2_ML12B_MOUSE	Myl12b	2.8769
1	1	P10107_ANXA1_MOUSE	Anxa1	2.8662
1	1	Q6ZWV7_RL35_MOUSE	Rpl35	2.8344
1	1	P19324_SERPH_MOUSE	Serpinh1	2.8262
1	1	O35593_PSDE_MOUSE	Psmd14	2.8009
1	1	Q922R8_PDIA6_MOUSE	Pdia6	2.7833
1	1	Q9CPN9_Q9CPN9_MOUSE	2210010C04Rik	2.7757
1	1	P62962_PROF1_MOUSE	Pfn1	2.7435
1	1	G3X9C2_FBX50_MOUSE	Nccrp1	2.7167
1	1	P29341_PABP1_MOUSE	Pabpc1	2.6675
1	1	Q8BUY8_GASP2_MOUSE	Gprasp2	2.649
1	1	P28293_CATG_MOUSE	Ctsg	2.6091
1	1	Q9QWK4_CD5L_MOUSE	Cd5l	2.6049
1	1	P63038_CH60_MOUSE	Hspd1	2.5678
1	1	Q61646_HPT_MOUSE	Hp	2.5289
1	1	P35979_RL12_MOUSE	Rpl12	2.5017
1	1	Q6ZWY3_RS27L_MOUSE	Rps27l	2.484
1	1	Q8VEM8_MPCP_MOUSE	Slc25a3	2.4836
1	1	P06151_LDHA_MOUSE	Ldha	2.4764
1	1	P18527_HVM56_MOUSE		2.4757
1	1	Q05816_FABP5_MOUSE	Fabp5	2.4704
1	1	Q99K85_SERC_MOUSE	Psat1	2.4638
1	1	P80316_TCPE_MOUSE	Cct5	2.4074
1	1	Q99LX0_PARK7_MOUSE	Park7	2.358
1	1	P84078_ARF1_MOUSE	Arf1	2.3369
1	1	Q61171_PRDX2_MOUSE	Prdx2	2.3336
1	1	Q99PU8_DHX30_MOUSE	Dhx30	2.3189
1	1	Q9DCD0_6PGD_MOUSE	Pgd	2.3047
1	1	Q8CIG8_ANM5_MOUSE	Prmt5	2.2977
1	1	O55135_IF6_MOUSE	Eif6	2.2925
1	1	O35326_SRSF5_MOUSE	Srsf5	2.2754
1	1	Q9QXD6_F16P1_MOUSE	Fbp1	2.2692
1	1	P62305_RUXE_MOUSE	Snrpe	2.2669
1	1	P10639_THIO_MOUSE	Txn	2.2655
1	1	Q9R1P0_PSA4_MOUSE	Psma4	2.2597
1	1	P43275_H11_MOUSE	Hist1h1a	2.2348
1	1	Q922F4_TBB6_MOUSE	Tubb6	2.2254
1	1	P43274_H14_MOUSE	Hist1h1e	2.221
1	1	Q6ZWV3_RL10_MOUSE	Rpl10	2.1893
1	1	Q60930_VDAC2_MOUSE	Vdac2	2.1622
1	1	Q8VDD5_MYH9_MOUSE	Myh9	2.1047
1	1	P62960_YBOX1_MOUSE	Ybx1	2.0952
1	1	P62900_RL31_MOUSE	Rpl31	2.0469
1	1	P20152_VIME_MOUSE	Vim	2.0263
1	1	Q99JY0_ECHB_MOUSE	Hadhb	2.0074
1	1	P10078_ZFP28_MOUSE	Zfp28	1.9988
1	1	Q91YE5_BAZ2A_MOUSE	Baz2a	1.9897
1	1	Q9DBG6_RPN2_MOUSE	Rpn2	1.9773
1	1	Q8BTM8_FLNA_MOUSE	Flna	1.9746
1	1	A0A075B5N7_A0A075B5N7_MOUSE	Igkv6-13	1.9621
1	1	P99027_RLA2_MOUSE	Rplp2	1.955
1	1	P27659_RL3_MOUSE	Rpl3	1.954
1	1	Q9EPL8_IPO7_MOUSE	Ipo7	1.9416
1	1	Q9Z1N5_DX39B_MOUSE	Ddx39b	1.9376
1	1	Q7TSE6_ST38L_MOUSE	Stk38l	1.9373
1	1	F7DBB3_F7DBB3_MOUSE	Ahnak2	1.9283
1	1	G5E8C0_G5E8C0_MOUSE	Zfp697	1.9193
1	1	P51174_ACADL_MOUSE	Acadl	1.8824
1	1	Q9D2D7_ZN687_MOUSE	Znf687	1.8714
1	1	P62259_1433E_MOUSE	Ywhae	1.8393
