# Supplementary material for: Fancd2 in vivo interaction network reveals a non-canonical role in mitochondrial function
Source: Sci Rep. 2017 Apr 5;7:45626. doi: 10.1038/srep45626 (PMC5381226; doi:10.1038/srep45626)
Supplement: Supplementary Table 2 [file srep45626-s3.xls]

## Sheet: MtDNA copy 
MtDNA primer
coxII F		AAT TGC TCT CCC CTC TCT ACG
coxII R		GTA GCT TCA GTA TCA TTG GTG C
ND4 F		A TTA TTA CCC GAT GAG GGA ACC
ND4 R		T GAG GGC AAT TAG CAG TGG AAT
Nuclear DNA primer
apoB F		CGT GGG CTC CAG CAT TCT Aac
apoB R		TCA CCA GTC ATT TCT GCC TTT G
B2M F		Tc Caa atg ctg aag aac ggg aaa
B2M R		Gtg agc cag gat ata gaa aga c

## Sheet: RT-PCR
RT-PCR primer
atad3aF	CAAATGGAGCAACTTCGACCC
atad3aR	GGCAGCTTCGTACTCCTTGA
TUFMF	GCAGCCACTCTATTGCGAG
TUFMR	CGCGACACAAGAAGGGTGA
Ckap4F	TCCCGTCAGAGGGATGAGC
Ckap4R	GCTGGGAGTTTCTCAGGAGG
Akap12F	CTGTCTGCCGTCAATGGTGTA
Akap12R	TGAAGCAGGGATCTGTTCGAT
Atp5a1F	TCTCCATGCCTCTAACACTCG
Atp5a1R	CCAGGTCAACAGACGTGTCAG
Atp1a1F	GGGGTTGGACGAGACAAGTAT
Atp1a1R	CGGCTCAAATCTGTTCCGTAT
Atp2a2F	GAGAACGCTCACACAAAGACC
Atp2a2R	CAATTCGTTGGAGCCCCAT
Slc25a1F	GAGGCATCGAAATCTGCATCA
Slc25a1R	GGATGGAGCCGTAGAGCAA
Mybbp1aF	CAGACGCTCAGTGTGAAGTTC
Mybbp1aR	CCAGGCGGTAAGTCCAAGG
Slc25a3F	GGCTCCATGAAGTATTATGCACT
Slc25a3R	AAACCACGAACGCCATCTTCT
Slc25a5F	CAAGACAGCGGTAGCACCC
Slc25a5R	CGCAGTCTATGATGCCCTTGTA
Aifm1F	TCCAGAGGCCGAAACAGAG
Aifm1R	CATTTTGCCCCCTGATGAACC
ND1 F	TTACCAGAACTCTACTCAACT
ND1 R	ATCGTAACGGAAGCGTGGATA
ND2 F	TCAATAATTATCCTCCTGGCC
ND2 R	ATGATAGTAGAGTTGAGTAGC
COX1 F	TCCAACTCATCCCTTGACATC
COX1 R	TCCTGCTATGATAGCAAACACT
COX2 F	CTAATTAGCTCCTTAGTCCTC
COX2 R	TTCGTAGCTTCAGTATCATTG
ATP6 F	TAATCAACAACCGTCTCCATTC
ATP6 R	GTGTCGGAAGCCTGTAATTAC
16S rRNA F	ACCGCAAGGGAAAGATGAAA
16S rRNA R	GCCACATAGACGAGTTGATTC
12S rRNA F	CAAACTGGGATTAGATACCCCACTAT
12S rRNA R	GAGGGTGACGGGCGGTGTGT
Fancd2 F	CAAAATCAGCTAGGTGTGGATCA
Fancd2 R	CCAGGCCATTAACAAACTCTTCT
Fanca F	AGAGCAGATAAGATTCCCTCCTC
Fanca R	GGGTCGGGTCTGTCATTAAAG
UBR5 F	AATAAAAAGCCCAAATCCAGTGC
UBR5 R	GCTCCAGCATGGTAGAGAGG
MTFA F	ATTCCGAAGTGTTTTTCCAGCA
MTFA R	TCTGAAAGTTTTGCATCTGGGT
